# Supplementary material for: Killer whale respiration rates
Source: PLoS One. 2024 May 15;19(5):e0302758. doi: 10.1371/journal.pone.0302758 (PMC11095751; doi:10.1371/journal.pone.0302758)
Supplement: S1 Data — (CSV) [file pone.0302758.s005.csv]

whale.id	sex	age.class	track.number	dive.number	depth.category	predicted.behavioural.state.HHMM.per.track	dive.duration.sec	max.depth.m	post.dive.surface.interval.sec	probability.rest.shallow	probability.rest.medium	probability.rest.deep	probability.rest.log	probability.travel.shallow	probability.travel.medium	probability.travel.deep	probability.travel.log	probability.forage.shallow	probability.forage.medium	probability.forage.deep	probability.forage.log
A100	unknown	juvenile	1	1	medium	foraging	52.57	11.21	2.57	0	0.006	0	0	0	0.003	0	0	0	0.991	0	0
A100	unknown	juvenile	1	2	shallow	foraging	11.46	2.29	1.78	0.006	0	0	0	0.003	0	0	0	0.991	0	0	0
A100	unknown	juvenile	1	3	shallow	foraging	24.58	4.03	1.7	0.006	0	0	0	0.003	0	0	0	0.991	0	0	0
A100	unknown	juvenile	1	4	shallow	foraging	49.65	5.34	1.55	0.006	0	0	0	0.003	0	0	0	0.991	0	0	0
A100	unknown	juvenile	1	5	shallow	foraging	42.42	4.37	1.69	0.006	0	0	0	0.003	0	0	0	0.991	0	0	0
A100	unknown	juvenile	1	6	shallow	foraging	16.03	3.54	1.81	0.006	0	0	0	0.003	0	0	0	0.991	0	0	0
A100	unknown	juvenile	1	7	shallow	foraging	15.21	3.14	2.45	0.006	0	0	0	0.003	0	0	0	0.991	0	0	0
A100	unknown	juvenile	1	8	shallow	foraging	28.84	3.2	1.7	0.006	0	0	0	0.003	0	0	0	0.991	0	0	0
A100	unknown	juvenile	1	9	shallow	foraging	13.78	2.93	2.43	0.006	0	0	0	0.003	0	0	0	0.991	0	0	0
A100	unknown	juvenile	1	10	shallow	foraging	12.97	3.13	1.52	0.006	0	0	0	0.003	0	0	0	0.991	0	0	0
A100	unknown	juvenile	1	11	medium	foraging	105.02	9.36	1.53	0	0.006	0	0	0	0.003	0	0	0	0.982	0.009	0
A100	unknown	juvenile	1	12	shallow	foraging	20.93	3.66	1.93	0.006	0	0	0	0.003	0	0	0	0.991	0	0	0
A100	unknown	juvenile	1	13	shallow	foraging	36.23	5.19	1.9	0.006	0	0	0	0.003	0	0	0	0.991	0	0	0
A100	unknown	juvenile	1	14	shallow	foraging	31.36	5.43	1.83	0.006	0	0	0	0.003	0	0	0	0.991	0	0	0
A100	unknown	juvenile	1	15	shallow	foraging	29.96	4.25	1.72	0.006	0	0	0	0.003	0	0	0	0.991	0	0	0
A100	unknown	juvenile	1	16	shallow	foraging	26.55	4.16	1.98	0.006	0	0	0	0.003	0	0	0	0.991	0	0	0
A100	unknown	juvenile	1	17	shallow	foraging	32.74	4.22	2.26	0.006	0	0	0	0.003	0	0	0	0.991	0	0	0
A100	unknown	juvenile	1	18	shallow	foraging	30.47	5.81	2.15	0.006	0	0	0	0.003	0	0	0	0.991	0	0	0
A100	unknown	juvenile	2	19	shallow	foraging	37.78	4.28	1.73	0	0	0	0	0	0	0	0	0.999	0	0	0
A100	unknown	juvenile	2	20	shallow	foraging	15.48	2.99	2.41	0	0	0	0	0	0	0	0	0.999	0	0	0
A100	unknown	juvenile	2	21	shallow	foraging	48.44	4.35	2.2	0	0	0	0	0	0	0	0	0.999	0	0	0
A100	unknown	juvenile	2	22	shallow	foraging	35.3	4.12	1.56	0	0	0	0	0	0	0	0	0.999	0	0	0
A100	unknown	juvenile	2	23	shallow	foraging	23.97	4.25	1.57	0	0	0	0	0	0	0	0	0.999	0	0	0
A100	unknown	juvenile	2	24	deep	foraging	158.56	38.97	1.95	0	0	0	0	0	0	0	0	0	0.013	0.986	0
A100	unknown	juvenile	2	25	shallow	foraging	24.14	3.51	1.54	0	0	0	0	0	0	0	0	0.999	0	0	0
A100	unknown	juvenile	2	26	shallow	foraging	11.6	2.93	1.84	0	0	0	0	0	0	0	0	0.999	0	0	0
A100	unknown	juvenile	2	27	shallow	foraging	34.13	4.96	1.16	0	0	0	0	0	0	0	0	0.999	0	0	0
A100	unknown	juvenile	2	28	shallow	foraging	23.05	3.73	1.94	0	0	0	0	0	0	0	0	0.999	0	0	0
A100	unknown	juvenile	2	29	shallow	foraging	27.71	3.98	1.53	0	0	0	0	0	0	0	0	0.999	0	0	0
A100	unknown	juvenile	2	30	shallow	foraging	34.79	3.62	1.7	0	0	0	0	0	0	0	0	0.999	0	0	0
A100	unknown	juvenile	2	31	shallow	foraging	17.89	3.09	1.27	0	0	0	0	0	0	0	0	0.999	0	0	0
A100	unknown	juvenile	2	32	shallow	foraging	26.75	3.84	1.86	0	0	0	0	0	0	0	0	0.999	0	0	0
A100	unknown	juvenile	2	33	shallow	foraging	22.58	3.26	1.6	0	0	0	0	0	0	0	0	0.999	0	0	0
A100	unknown	juvenile	2	34	shallow	foraging	38.47	4.12	1.63	0	0	0	0	0	0	0	0	0.999	0	0	0
A100	unknown	juvenile	3	35	shallow	foraging	28.39	3.67	1.76	0	0	0	0	0	0	0	0	1	0	0	0
A100	unknown	juvenile	3	36	shallow	foraging	44.51	5.13	1.43	0	0	0	0	0	0	0	0	1	0	0	0
A100	unknown	juvenile	3	37	shallow	foraging	30.94	4.36	1.6	0	0	0	0	0	0	0	0	1	0	0	0
A100	unknown	juvenile	3	38	shallow	foraging	23.98	3.92	1.39	0	0	0	0	0	0	0	0	1	0	0	0
A100	unknown	juvenile	3	39	deep	foraging	168.26	42.95	1.9	0	0	0	0	0	0	0	0	0	0.008	0.992	0
A100	unknown	juvenile	3	40	shallow	foraging	16.7	3.1	1.19	0	0	0	0	0	0	0	0	1	0	0	0
A100	unknown	juvenile	3	41	shallow	foraging	20.37	3.51	1.2	0	0	0	0	0	0	0	0	1	0	0	0
A100	unknown	juvenile	3	42	shallow	foraging	20.21	3.35	1.42	0	0	0	0	0	0	0	0	1	0	0	0
A100	unknown	juvenile	3	43	shallow	foraging	47.87	8.4	0.54	0	0	0	0	0	0	0	0	0.928	0.071	0.001	0
A100	unknown	juvenile	3	44	shallow	foraging	13.35	2.3	1.14	0	0	0	0	0	0	0	0	1	0	0	0
A100	unknown	juvenile	3	45	deep	foraging	135.54	81.93	1.57	0	0	0	0	0	0	0	0	0	0	1	0
A100	unknown	juvenile	3	46	shallow	foraging	11.49	3.35	1.51	0	0	0	0	0	0	0	0	1	0	0	0
A100	unknown	juvenile	3	47	deep	foraging	264.44	51.87	1.18	0	0	0	0	0	0	0	0	0	0	1	0
A100	unknown	juvenile	4	48	shallow	foraging	8.19	2.01	1.45	0.029	0	0	0	0.08	0	0	0	0.891	0	0	0
A100	unknown	juvenile	4	49	shallow	foraging	8.87	1.9	1.48	0.029	0	0	0	0.08	0	0	0	0.891	0	0	0
A100	unknown	juvenile	4	50	shallow	foraging	10.2	2.61	1.65	0.029	0	0	0	0.08	0	0	0	0.891	0	0	0
A100	unknown	juvenile	4	51	medium	foraging	109.1	22.08	1.42	0	0.029	0	0	0	0.08	0	0	0	0.891	0	0
A100	unknown	juvenile	4	52	shallow	foraging	9	1.91	1.59	0.029	0	0	0	0.08	0	0	0	0.891	0	0	0
A100	unknown	juvenile	4	53	shallow	foraging	9.2	1.87	1.91	0.029	0	0	0	0.08	0	0	0	0.891	0	0	0
A100	unknown	juvenile	4	54	shallow	foraging	11.25	2.33	1.82	0.029	0	0	0	0.08	0	0	0	0.891	0	0	0
A100	unknown	juvenile	4	55	shallow	foraging	12.21	2.52	1.68	0.029	0	0	0	0.08	0	0	0	0.891	0	0	0
A100	unknown	juvenile	4	56	shallow	foraging	15.15	3.14	1.31	0.029	0	0	0	0.08	0	0	0	0.891	0	0	0
A100	unknown	juvenile	4	57	shallow	foraging	14.59	3.28	1.38	0.029	0	0	0	0.08	0	0	0	0.891	0	0	0
A100	unknown	juvenile	4	58	shallow	foraging	15.99	2.99	1.27	0.029	0	0	0	0.08	0	0	0	0.891	0	0	0
A100	unknown	juvenile	4	59	shallow	foraging	27.16	3.6	1.99	0.029	0	0	0	0.08	0	0	0	0.891	0	0	0
A100	unknown	juvenile	4	60	shallow	foraging	22.59	3.23	1.86	0.029	0	0	0	0.08	0	0	0	0.891	0	0	0
A100	unknown	juvenile	4	61	deep	foraging	182.06	33.81	1.15	0	0.029	0	0	0	0.08	0	0	0	0.031	0.86	0
A100	unknown	juvenile	4	62	shallow	foraging	24.5	4	1.04	0.029	0	0	0	0.08	0	0	0	0.891	0	0	0
A100	unknown	juvenile	4	63	shallow	foraging	29.47	4.09	1.52	0.029	0	0	0	0.08	0	0	0	0.891	0	0	0
A100	unknown	juvenile	4	64	shallow	foraging	48.36	4.11	1.71	0.029	0	0	0	0.08	0	0	0	0.891	0	0	0
A100	unknown	juvenile	4	65	shallow	foraging	47.54	4.57	1.63	0.029	0	0	0	0.08	0	0	0	0.891	0	0	0
A100	unknown	juvenile	5	66	shallow	travelling	27	4.13	1.52	0.01	0	0	0	0.859	0	0	0	0.132	0	0	0
A100	unknown	juvenile	5	67	shallow	travelling	21.16	3.51	1.74	0.01	0	0	0	0.859	0	0	0	0.132	0	0	0
A100	unknown	juvenile	5	68	shallow	travelling	23.86	3.78	1.55	0.01	0	0	0	0.859	0	0	0	0.132	0	0	0
A100	unknown	juvenile	5	69	shallow	travelling	21.51	3.46	1.93	0.01	0	0	0	0.859	0	0	0	0.132	0	0	0
A100	unknown	juvenile	5	70	shallow	travelling	20.58	3.53	2.15	0.01	0	0	0	0.859	0	0	0	0.132	0	0	0
A100	unknown	juvenile	5	71	shallow	travelling	23.02	3.13	1.56	0.01	0	0	0	0.859	0	0	0	0.132	0	0	0
A100	unknown	juvenile	5	72	shallow	travelling	38.76	4.32	1.88	0.01	0	0	0	0.859	0	0	0	0.132	0	0	0
A100	unknown	juvenile	5	73	shallow	travelling	24.31	3.86	1.78	0.01	0	0	0	0.859	0	0	0	0.132	0	0	0
A100	unknown	juvenile	5	74	shallow	travelling	40.82	4.34	1.64	0.01	0	0	0	0.859	0	0	0	0.132	0	0	0
A100	unknown	juvenile	5	75	shallow	travelling	23.02	3.45	1.69	0.01	0	0	0	0.859	0	0	0	0.132	0	0	0
A100	unknown	juvenile	5	76	shallow	travelling	28.79	3.45	1.72	0.01	0	0	0	0.859	0	0	0	0.132	0	0	0
A100	unknown	juvenile	5	77	shallow	travelling	29.79	3.33	1.55	0.01	0	0	0	0.859	0	0	0	0.132	0	0	0
A100	unknown	juvenile	5	78	shallow	travelling	33.3	4.13	1.75	0.01	0	0	0	0.859	0	0	0	0.132	0	0	0
A100	unknown	juvenile	5	79	shallow	travelling	83.25	5.76	1.79	0.01	0	0	0	0.859	0	0	0	0.132	0	0	0
A100	unknown	juvenile	5	80	shallow	travelling	23.21	3.87	1.75	0.01	0	0	0	0.859	0	0	0	0.132	0	0	0
A100	unknown	juvenile	5	81	shallow	travelling	29.54	4.48	1.82	0.01	0	0	0	0.859	0	0	0	0.132	0	0	0
A100	unknown	juvenile	5	82	shallow	travelling	34.98	5.03	1.48	0.01	0	0	0	0.859	0	0	0	0.132	0	0	0
A100	unknown	juvenile	5	83	shallow	travelling	21.2	4.13	1.14	0.01	0	0	0	0.859	0	0	0	0.132	0	0	0
A100	unknown	juvenile	5	84	shallow	travelling	57.69	4.53	1.75	0.01	0	0	0	0.859	0	0	0	0.132	0	0	0
A100	unknown	juvenile	6	85	shallow	travelling	21.42	3.33	1.25	0.01	0	0	0	0.963	0	0	0	0.027	0	0	0
A100	unknown	juvenile	6	86	shallow	travelling	18.64	3.18	1.46	0.01	0	0	0	0.963	0	0	0	0.027	0	0	0
A100	unknown	juvenile	6	87	shallow	travelling	14.83	2.61	1.63	0.01	0	0	0	0.963	0	0	0	0.027	0	0	0
A100	unknown	juvenile	6	88	shallow	travelling	31.83	3.02	1.03	0.01	0	0	0	0.963	0	0	0	0.027	0	0	0
A100	unknown	juvenile	6	89	shallow	travelling	21.68	3.33	1.24	0.01	0	0	0	0.963	0	0	0	0.027	0	0	0
A100	unknown	juvenile	6	90	shallow	travelling	21.18	2.78	1.48	0.01	0	0	0	0.963	0	0	0	0.027	0	0	0
A100	unknown	juvenile	6	91	shallow	travelling	30.71	3.21	0.81	0.01	0	0	0	0.963	0	0	0	0.027	0	0	0
A100	unknown	juvenile	6	92	shallow	travelling	26.64	3.2	1.51	0.01	0	0	0	0.963	0	0	0	0.027	0	0	0
A100	unknown	juvenile	6	93	shallow	travelling	21.45	3.11	1.45	0.01	0	0	0	0.963	0	0	0	0.027	0	0	0
A100	unknown	juvenile	6	94	shallow	travelling	31.85	3.99	1.96	0.01	0	0	0	0.963	0	0	0	0.027	0	0	0
A100	unknown	juvenile	6	95	shallow	travelling	45.45	6.08	1.88	0.01	0	0	0	0.963	0	0	0	0.027	0	0	0
A100	unknown	juvenile	6	96	shallow	travelling	48.05	4.32	1.58	0.01	0	0	0	0.963	0	0	0	0.027	0	0	0
A100	unknown	juvenile	6	97	shallow	travelling	25.16	3.73	1.64	0.01	0	0	0	0.963	0	0	0	0.027	0	0	0
A100	unknown	juvenile	6	98	shallow	travelling	30.77	4.33	1.23	0.01	0	0	0	0.963	0	0	0	0.027	0	0	0
A100	unknown	juvenile	6	99	medium	travelling	103.12	12.54	1.59	0	0.01	0	0	0	0.963	0	0	0	0.027	0	0
A100	unknown	juvenile	6	100	shallow	travelling	24.07	3.24	1.44	0.01	0	0	0	0.963	0	0	0	0.027	0	0	0
A100	unknown	juvenile	6	101	shallow	travelling	29.79	3.63	1.19	0.01	0	0	0	0.963	0	0	0	0.027	0	0	0
A100	unknown	juvenile	6	102	shallow	travelling	33.43	3.69	1.2	0.01	0	0	0	0.963	0	0	0	0.027	0	0	0
A100	unknown	juvenile	7	103	shallow	travelling	51.65	4.38	1.84	0.001	0	0	0	0.994	0	0	0	0.005	0	0	0
A100	unknown	juvenile	7	104	shallow	travelling	30.1	4.11	1.35	0.001	0	0	0	0.994	0	0	0	0.005	0	0	0
A100	unknown	juvenile	7	105	shallow	travelling	26.6	4.38	1.71	0.001	0	0	0	0.994	0	0	0	0.005	0	0	0
A100	unknown	juvenile	7	106	shallow	travelling	27.34	4.54	1.47	0.001	0	0	0	0.994	0	0	0	0.005	0	0	0
A100	unknown	juvenile	7	107	shallow	travelling	25.49	4.25	1	0.001	0	0	0	0.994	0	0	0	0.005	0	0	0
A100	unknown	juvenile	7	108	shallow	travelling	27.94	4.29	1.18	0.001	0	0	0	0.994	0	0	0	0.005	0	0	0
A100	unknown	juvenile	7	109	shallow	travelling	29.02	4.76	1.41	0.001	0	0	0	0.994	0	0	0	0.005	0	0	0
A100	unknown	juvenile	7	110	shallow	travelling	54.82	5.23	1.67	0.001	0	0	0	0.994	0	0	0	0.005	0	0	0
A100	unknown	juvenile	7	111	shallow	travelling	53.58	5.39	1.58	0.001	0	0	0	0.994	0	0	0	0.005	0	0	0
A100	unknown	juvenile	7	112	shallow	travelling	13.94	2.54	1.1	0.001	0	0	0	0.994	0	0	0	0.005	0	0	0
A100	unknown	juvenile	7	113	shallow	travelling	28.66	3.33	1.18	0.001	0	0	0	0.994	0	0	0	0.005	0	0	0
A100	unknown	juvenile	7	114	shallow	travelling	54.2	6.9	1.04	0.001	0	0	0	0.994	0	0	0	0.005	0	0	0
A100	unknown	juvenile	7	115	shallow	travelling	19.49	3.92	1.48	0.001	0	0	0	0.994	0	0	0	0.005	0	0	0
A100	unknown	juvenile	7	116	shallow	travelling	42.98	4.91	1.98	0.001	0	0	0	0.994	0	0	0	0.005	0	0	0
A100	unknown	juvenile	7	117	shallow	travelling	63.23	4.75	1.01	0.001	0	0	0	0.994	0	0	0	0.005	0	0	0
A100	unknown	juvenile	7	118	shallow	travelling	17.55	3.54	1.22	0.001	0	0	0	0.994	0	0	0	0.005	0	0	0
A100	unknown	juvenile	7	119	shallow	travelling	21.78	3.92	1.05	0.001	0	0	0	0.994	0	0	0	0.005	0	0	0
A100	unknown	juvenile	8	120	shallow	travelling	60.71	4.82	1.97	0.001	0	0	0	0.998	0	0	0	0.001	0	0	0
A100	unknown	juvenile	8	121	shallow	travelling	24.02	4.05	1.9	0.001	0	0	0	0.998	0	0	0	0.001	0	0	0
A100	unknown	juvenile	8	122	shallow	travelling	48.99	4.02	1.39	0.001	0	0	0	0.998	0	0	0	0.001	0	0	0
A100	unknown	juvenile	8	123	shallow	travelling	26.94	4.45	1.43	0.001	0	0	0	0.998	0	0	0	0.001	0	0	0
A100	unknown	juvenile	8	124	shallow	travelling	15.88	3.45	0.79	0.001	0	0	0	0.998	0	0	0	0.001	0	0	0
A100	unknown	juvenile	8	125	shallow	travelling	47.41	5.83	1.62	0.001	0	0	0	0.998	0	0	0	0.001	0	0	0
A100	unknown	juvenile	8	126	shallow	travelling	43.95	5.3	1.2	0.001	0	0	0	0.998	0	0	0	0.001	0	0	0
A100	unknown	juvenile	8	127	shallow	travelling	47.64	4.22	1.7	0.001	0	0	0	0.998	0	0	0	0.001	0	0	0
A100	unknown	juvenile	8	128	shallow	travelling	12.66	2.91	0.86	0.001	0	0	0	0.998	0	0	0	0.001	0	0	0
A100	unknown	juvenile	8	129	shallow	travelling	49.37	4.09	1.11	0.001	0	0	0	0.998	0	0	0	0.001	0	0	0
A100	unknown	juvenile	8	130	shallow	travelling	27.58	3.57	1.19	0.001	0	0	0	0.998	0	0	0	0.001	0	0	0
A100	unknown	juvenile	8	131	shallow	travelling	49.08	3.95	1.08	0.001	0	0	0	0.998	0	0	0	0.001	0	0	0
A100	unknown	juvenile	8	132	shallow	travelling	25.76	4.15	1.38	0.001	0	0	0	0.998	0	0	0	0.001	0	0	0
A100	unknown	juvenile	8	133	shallow	travelling	24.88	3.08	1.2	0.001	0	0	0	0.998	0	0	0	0.001	0	0	0
A100	unknown	juvenile	8	134	shallow	travelling	28.99	4.02	1.48	0.001	0	0	0	0.998	0	0	0	0.001	0	0	0
A100	unknown	juvenile	8	135	shallow	travelling	40.59	4.03	0.93	0.001	0	0	0	0.998	0	0	0	0.001	0	0	0
A100	unknown	juvenile	8	136	shallow	travelling	26.18	3.88	1.02	0.001	0	0	0	0.998	0	0	0	0.001	0	0	0
A100	unknown	juvenile	9	137	shallow	travelling	64.61	6.35	0.99	0.001	0	0	0	0.998	0	0	0	0.001	0	0	0
A100	unknown	juvenile	9	138	shallow	travelling	18.17	3.21	1.58	0.001	0	0	0	0.998	0	0	0	0.001	0	0	0
A100	unknown	juvenile	9	139	shallow	travelling	24.56	3.78	1.09	0.001	0	0	0	0.998	0	0	0	0.001	0	0	0
A100	unknown	juvenile	9	140	shallow	travelling	23.05	3.43	1.12	0.001	0	0	0	0.998	0	0	0	0.001	0	0	0
A100	unknown	juvenile	9	141	shallow	travelling	47.29	5.29	1.11	0.001	0	0	0	0.998	0	0	0	0.001	0	0	0
A100	unknown	juvenile	9	142	shallow	travelling	23.67	3.92	1.74	0.001	0	0	0	0.998	0	0	0	0.001	0	0	0
A100	unknown	juvenile	9	143	shallow	travelling	37.28	4.61	2	0.001	0	0	0	0.998	0	0	0	0.001	0	0	0
A100	unknown	juvenile	9	144	shallow	travelling	11.83	2.83	1.87	0.001	0	0	0	0.998	0	0	0	0.001	0	0	0
A100	unknown	juvenile	9	145	shallow	travelling	65.16	4.84	1.86	0.001	0	0	0	0.998	0	0	0	0.001	0	0	0
A100	unknown	juvenile	9	146	shallow	travelling	44.28	8.6	1.54	0	0.001	0	0	0.64	0.357	0	0	0.001	0	0	0
A100	unknown	juvenile	9	147	shallow	travelling	50.47	4.34	1.41	0.001	0	0	0	0.998	0	0	0	0.001	0	0	0
A100	unknown	juvenile	9	148	shallow	travelling	21.36	3.61	0.84	0.001	0	0	0	0.998	0	0	0	0.001	0	0	0
A100	unknown	juvenile	9	149	shallow	travelling	20.38	4.29	1.29	0.001	0	0	0	0.998	0	0	0	0.001	0	0	0
A100	unknown	juvenile	9	150	shallow	travelling	17.31	3.41	1.58	0.001	0	0	0	0.998	0	0	0	0.001	0	0	0
A100	unknown	juvenile	9	151	shallow	travelling	76.47	4.85	1.15	0.001	0	0	0	0.998	0	0	0	0.001	0	0	0
A100	unknown	juvenile	9	152	shallow	travelling	22.64	4.47	1.8	0.001	0	0	0	0.998	0	0	0	0.001	0	0	0
A100	unknown	juvenile	9	153	shallow	travelling	33.99	4.92	1.54	0.001	0	0	0	0.998	0	0	0	0.001	0	0	0
A100	unknown	juvenile	10	154	shallow	travelling	32.79	4.58	1.86	0	0	0	0	0.999	0	0	0	0.001	0	0	0
A100	unknown	juvenile	10	155	shallow	travelling	34.42	4.81	1.67	0	0	0	0	0.999	0	0	0	0.001	0	0	0
A100	unknown	juvenile	10	156	shallow	travelling	23.73	4.03	1.93	0	0	0	0	0.999	0	0	0	0.001	0	0	0
A100	unknown	juvenile	10	157	shallow	travelling	25.54	4.08	1.24	0	0	0	0	0.999	0	0	0	0.001	0	0	0
A100	unknown	juvenile	10	158	shallow	travelling	29.88	4.36	1.85	0	0	0	0	0.999	0	0	0	0.001	0	0	0
A100	unknown	juvenile	10	159	shallow	travelling	31.61	4.36	1.37	0	0	0	0	0.999	0	0	0	0.001	0	0	0
A100	unknown	juvenile	10	160	shallow	travelling	32.6	4.61	1.39	0	0	0	0	0.999	0	0	0	0.001	0	0	0
A100	unknown	juvenile	10	161	shallow	travelling	28.47	4.54	1.07	0	0	0	0	0.999	0	0	0	0.001	0	0	0
A100	unknown	juvenile	10	162	shallow	travelling	46.78	4.25	1.7	0	0	0	0	0.999	0	0	0	0.001	0	0	0
A100	unknown	juvenile	10	163	shallow	travelling	25.64	4.3	1.71	0	0	0	0	0.999	0	0	0	0.001	0	0	0
A100	unknown	juvenile	10	164	shallow	travelling	24.32	4.03	1.98	0	0	0	0	0.999	0	0	0	0.001	0	0	0
A100	unknown	juvenile	10	165	shallow	travelling	53.65	4.61	1.56	0	0	0	0	0.999	0	0	0	0.001	0	0	0
A100	unknown	juvenile	10	166	shallow	travelling	29.11	4.24	1.68	0	0	0	0	0.999	0	0	0	0.001	0	0	0
A100	unknown	juvenile	10	167	shallow	travelling	25.93	3.87	1.35	0	0	0	0	0.999	0	0	0	0.001	0	0	0
A100	unknown	juvenile	10	168	shallow	travelling	21.31	2.83	1.34	0	0	0	0	0.999	0	0	0	0.001	0	0	0
A100	unknown	juvenile	10	169	shallow	travelling	70.63	4.53	1.72	0	0	0	0	0.999	0	0	0	0.001	0	0	0
A100	unknown	juvenile	10	170	shallow	travelling	17.24	3.25	1.39	0	0	0	0	0.999	0	0	0	0.001	0	0	0
A100	unknown	juvenile	10	171	shallow	travelling	43.83	4.09	1.82	0	0	0	0	0.999	0	0	0	0.001	0	0	0
A100	unknown	juvenile	11	172	shallow	travelling	23.16	4.26	1.93	0	0	0	0	0.999	0	0	0	0.001	0	0	0
A100	unknown	juvenile	11	173	shallow	travelling	30.62	4.1	1.4	0	0	0	0	0.999	0	0	0	0.001	0	0	0
A100	unknown	juvenile	11	174	shallow	travelling	51.98	4.32	1.3	0	0	0	0	0.999	0	0	0	0.001	0	0	0
A100	unknown	juvenile	11	175	shallow	travelling	17.63	3.58	1.84	0	0	0	0	0.999	0	0	0	0.001	0	0	0
A100	unknown	juvenile	11	176	shallow	travelling	33.3	4.51	1.41	0	0	0	0	0.999	0	0	0	0.001	0	0	0
A100	unknown	juvenile	11	177	shallow	travelling	42.13	4.63	1.43	0	0	0	0	0.999	0	0	0	0.001	0	0	0
A100	unknown	juvenile	11	178	shallow	travelling	28.64	4.5	1.23	0	0	0	0	0.999	0	0	0	0.001	0	0	0
A100	unknown	juvenile	11	179	shallow	travelling	19.05	3.45	1.29	0	0	0	0	0.999	0	0	0	0.001	0	0	0
A100	unknown	juvenile	11	180	shallow	travelling	38.72	4.1	1.87	0	0	0	0	0.999	0	0	0	0.001	0	0	0
A100	unknown	juvenile	11	181	shallow	travelling	33.1	4.65	0.55	0	0	0	0	0.999	0	0	0	0.001	0	0	0
A100	unknown	juvenile	11	182	shallow	travelling	26.05	4.33	1.86	0	0	0	0	0.999	0	0	0	0.001	0	0	0
A100	unknown	juvenile	11	183	shallow	travelling	22.92	4.34	0.98	0	0	0	0	0.999	0	0	0	0.001	0	0	0
A100	unknown	juvenile	11	184	shallow	travelling	33.83	3.91	1.76	0	0	0	0	0.999	0	0	0	0.001	0	0	0
A100	unknown	juvenile	11	185	shallow	travelling	74.59	4.54	1.99	0	0	0	0	0.999	0	0	0	0.001	0	0	0
A100	unknown	juvenile	11	186	shallow	travelling	26.16	4.31	1.64	0	0	0	0	0.999	0	0	0	0.001	0	0	0
A100	unknown	juvenile	11	187	shallow	travelling	24.84	3.94	1.25	0	0	0	0	0.999	0	0	0	0.001	0	0	0
A100	unknown	juvenile	11	188	shallow	travelling	17.11	3.54	1.62	0	0	0	0	0.999	0	0	0	0.001	0	0	0
A100	unknown	juvenile	11	189	shallow	travelling	11.82	2.98	1.06	0	0	0	0	0.999	0	0	0	0.001	0	0	0
A100	unknown	juvenile	11	190	shallow	travelling	20	3.26	1.65	0	0	0	0	0.999	0	0	0	0.001	0	0	0
A100	unknown	juvenile	12	191	shallow	travelling	20.23	4.47	0.89	0.002	0	0	0	0.997	0	0	0	0.001	0	0	0
A100	unknown	juvenile	12	192	medium	travelling	72.91	8.09	1.21	0	0.002	0	0	0.308	0.689	0	0	0	0.001	0	0
A100	unknown	juvenile	12	193	shallow	travelling	25.83	3.82	1.27	0.002	0	0	0	0.997	0	0	0	0.001	0	0	0
A100	unknown	juvenile	12	194	shallow	travelling	48.7	4.22	1.29	0.002	0	0	0	0.997	0	0	0	0.001	0	0	0
A100	unknown	juvenile	12	195	shallow	travelling	24.56	3.48	1.24	0.002	0	0	0	0.997	0	0	0	0.001	0	0	0
A100	unknown	juvenile	12	196	shallow	travelling	33.29	3.83	1.84	0.002	0	0	0	0.997	0	0	0	0.001	0	0	0
A100	unknown	juvenile	12	197	shallow	travelling	39.27	3.53	1.25	0.002	0	0	0	0.997	0	0	0	0.001	0	0	0
A100	unknown	juvenile	12	198	shallow	travelling	22.6	4	1.55	0.002	0	0	0	0.997	0	0	0	0.001	0	0	0
A100	unknown	juvenile	12	199	shallow	travelling	26.85	3.24	1.7	0.002	0	0	0	0.997	0	0	0	0.001	0	0	0
A100	unknown	juvenile	12	200	shallow	travelling	18.36	3.39	1.74	0.002	0	0	0	0.997	0	0	0	0.001	0	0	0
A100	unknown	juvenile	12	201	shallow	travelling	16.09	3.4	1.22	0.002	0	0	0	0.997	0	0	0	0.001	0	0	0
A100	unknown	juvenile	12	202	shallow	travelling	70.46	4.64	1.55	0.002	0	0	0	0.997	0	0	0	0.001	0	0	0
A100	unknown	juvenile	12	203	shallow	travelling	53.62	5.03	1.13	0.002	0	0	0	0.997	0	0	0	0.001	0	0	0
A100	unknown	juvenile	12	204	shallow	travelling	38.02	7.67	1.82	0.002	0	0	0	0.957	0.039	0	0	0.001	0	0	0
A100	unknown	juvenile	12	205	shallow	travelling	26.48	3.53	1.98	0.002	0	0	0	0.997	0	0	0	0.001	0	0	0
A100	unknown	juvenile	12	206	shallow	travelling	34.08	4.05	1.2	0.002	0	0	0	0.997	0	0	0	0.001	0	0	0
A100	unknown	juvenile	12	207	shallow	travelling	24.93	3.1	1.09	0.002	0	0	0	0.997	0	0	0	0.001	0	0	0
A100	unknown	juvenile	13	208	shallow	travelling	37.97	3.47	1.6	0.001	0	0	0	0.998	0	0	0	0.001	0	0	0
A100	unknown	juvenile	13	209	shallow	travelling	29.44	4.12	1.55	0.001	0	0	0	0.998	0	0	0	0.001	0	0	0
A100	unknown	juvenile	13	210	shallow	travelling	21.57	3.51	1.08	0.001	0	0	0	0.998	0	0	0	0.001	0	0	0
A100	unknown	juvenile	13	211	shallow	travelling	25.3	3.66	1.62	0.001	0	0	0	0.998	0	0	0	0.001	0	0	0
A100	unknown	juvenile	13	212	shallow	travelling	39.65	4.72	1.01	0.001	0	0	0	0.998	0	0	0	0.001	0	0	0
A100	unknown	juvenile	13	213	shallow	travelling	61.77	6.37	1.55	0.001	0	0	0	0.998	0	0	0	0.001	0	0	0
A100	unknown	juvenile	13	214	shallow	travelling	25.16	4.14	1.31	0.001	0	0	0	0.998	0	0	0	0.001	0	0	0
A100	unknown	juvenile	13	215	shallow	travelling	26.42	4.44	1.85	0.001	0	0	0	0.998	0	0	0	0.001	0	0	0
A100	unknown	juvenile	13	216	shallow	travelling	30.88	4.75	1.94	0.001	0	0	0	0.998	0	0	0	0.001	0	0	0
A100	unknown	juvenile	13	217	shallow	travelling	49.02	4.73	1.94	0.001	0	0	0	0.998	0	0	0	0.001	0	0	0
A100	unknown	juvenile	13	218	shallow	travelling	31.03	3.93	1.98	0.001	0	0	0	0.998	0	0	0	0.001	0	0	0
A100	unknown	juvenile	13	219	shallow	travelling	51.97	5.84	1.02	0.001	0	0	0	0.998	0	0	0	0.001	0	0	0
A100	unknown	juvenile	13	220	shallow	travelling	64.21	6.28	1.64	0.001	0	0	0	0.998	0	0	0	0.001	0	0	0
A100	unknown	juvenile	13	221	shallow	travelling	18.79	3.69	1.97	0.001	0	0	0	0.998	0	0	0	0.001	0	0	0
A100	unknown	juvenile	13	222	shallow	travelling	64.72	5.73	1.03	0.001	0	0	0	0.998	0	0	0	0.001	0	0	0
A100	unknown	juvenile	14	223	shallow	travelling	45.25	5.67	1.8	0.003	0	0	0	0.996	0	0	0	0.001	0	0	0
A100	unknown	juvenile	14	224	shallow	travelling	39.47	4.22	1.85	0.003	0	0	0	0.996	0	0	0	0.001	0	0	0
A100	unknown	juvenile	14	225	shallow	travelling	23.18	3.72	1.31	0.003	0	0	0	0.996	0	0	0	0.001	0	0	0
A100	unknown	juvenile	14	226	shallow	travelling	30.47	3.25	1.92	0.003	0	0	0	0.996	0	0	0	0.001	0	0	0
A100	unknown	juvenile	14	227	shallow	travelling	53.96	4.42	1.57	0.003	0	0	0	0.996	0	0	0	0.001	0	0	0
A100	unknown	juvenile	14	228	shallow	travelling	46.79	3.88	1.39	0.003	0	0	0	0.996	0	0	0	0.001	0	0	0
A100	unknown	juvenile	14	229	shallow	travelling	18.96	3.4	1.04	0.003	0	0	0	0.996	0	0	0	0.001	0	0	0
A100	unknown	juvenile	14	230	shallow	travelling	54.14	3.63	2.17	0.003	0	0	0	0.996	0	0	0	0.001	0	0	0
A100	unknown	juvenile	14	231	shallow	travelling	52.78	5.4	1.57	0.003	0	0	0	0.996	0	0	0	0.001	0	0	0
A100	unknown	juvenile	14	232	shallow	travelling	20.51	3.22	1.13	0.003	0	0	0	0.996	0	0	0	0.001	0	0	0
A100	unknown	juvenile	14	233	shallow	travelling	20.73	3.54	1.36	0.003	0	0	0	0.996	0	0	0	0.001	0	0	0
A100	unknown	juvenile	14	234	shallow	travelling	22.11	3.79	1.63	0.003	0	0	0	0.996	0	0	0	0.001	0	0	0
A100	unknown	juvenile	14	235	shallow	travelling	18.49	2.97	1.91	0.003	0	0	0	0.996	0	0	0	0.001	0	0	0
A100	unknown	juvenile	14	236	medium	travelling	78.69	7.68	1.84	0	0.003	0	0	0.094	0.902	0	0	0	0.001	0	0
A100	unknown	juvenile	14	237	shallow	travelling	14.59	2.71	1.74	0.003	0	0	0	0.996	0	0	0	0.001	0	0	0
A100	unknown	juvenile	14	238	shallow	travelling	47.48	4.07	1.42	0.003	0	0	0	0.996	0	0	0	0.001	0	0	0
A100	unknown	juvenile	15	239	shallow	travelling	20.2	3.54	1.54	0	0	0	0	1	0	0	0	0	0	0	0
A100	unknown	juvenile	15	240	shallow	travelling	29.33	4.75	1.78	0	0	0	0	1	0	0	0	0	0	0	0
A100	unknown	juvenile	15	241	shallow	travelling	54.1	7.47	1.39	0	0	0	0	1	0	0	0	0	0	0	0
A100	unknown	juvenile	15	242	shallow	travelling	20.5	2.78	1.96	0	0	0	0	1	0	0	0	0	0	0	0
A100	unknown	juvenile	15	243	shallow	travelling	15.58	2.71	1.06	0	0	0	0	1	0	0	0	0	0	0	0
A100	unknown	juvenile	15	244	shallow	travelling	37.74	4.76	1.32	0	0	0	0	1	0	0	0	0	0	0	0
A100	unknown	juvenile	15	245	shallow	travelling	57.16	3.56	1.23	0	0	0	0	1	0	0	0	0	0	0	0
A100	unknown	juvenile	15	246	shallow	travelling	19.78	3.23	1.89	0	0	0	0	1	0	0	0	0	0	0	0
A100	unknown	juvenile	15	247	shallow	travelling	31.57	2.93	1.88	0	0	0	0	1	0	0	0	0	0	0	0
A100	unknown	juvenile	15	248	shallow	travelling	18.26	2.85	2.35	0	0	0	0	1	0	0	0	0	0	0	0
A100	unknown	juvenile	15	249	shallow	travelling	31.26	3.05	1.3	0	0	0	0	1	0	0	0	0	0	0	0
A100	unknown	juvenile	15	250	shallow	travelling	31.68	3.63	1.86	0	0	0	0	1	0	0	0	0	0	0	0
A100	unknown	juvenile	15	251	shallow	travelling	28.1	4.95	1.92	0	0	0	0	1	0	0	0	0	0	0	0
A100	unknown	juvenile	15	252	shallow	travelling	43.03	4.05	0.76	0	0	0	0	1	0	0	0	0	0	0	0
A100	unknown	juvenile	15	253	shallow	travelling	33.67	5.43	1.91	0	0	0	0	1	0	0	0	0	0	0	0
A100	unknown	juvenile	15	254	medium	travelling	85.92	10.9	1.49	0	0	0	0	0	1	0	0	0	0	0	0
A100	unknown	juvenile	15	255	shallow	travelling	19.57	3	1.32	0	0	0	0	1	0	0	0	0	0	0	0
A100	unknown	juvenile	16	256	shallow	travelling	26.66	4.1	1.24	0.014	0	0	0	0.985	0	0	0	0.001	0	0	0
A100	unknown	juvenile	16	257	medium	travelling	102.22	9.34	1.75	0	0.014	0	0	0.001	0.984	0	0	0	0.001	0	0
A100	unknown	juvenile	16	258	shallow	travelling	14.23	2.59	1.29	0.014	0	0	0	0.985	0	0	0	0.001	0	0	0
A100	unknown	juvenile	16	259	shallow	travelling	21.78	2.8	1.55	0.014	0	0	0	0.985	0	0	0	0.001	0	0	0
A100	unknown	juvenile	16	260	shallow	travelling	17.68	3.51	1.51	0.014	0	0	0	0.985	0	0	0	0.001	0	0	0
A100	unknown	juvenile	16	261	shallow	travelling	20.3	3.84	2.48	0.014	0	0	0	0.985	0	0	0	0.001	0	0	0
A100	unknown	juvenile	16	262	medium	travelling	111.06	9.56	1.54	0	0.014	0	0	0	0.984	0	0	0	0.001	0	0
A100	unknown	juvenile	16	263	shallow	travelling	23.11	3.49	1.99	0.014	0	0	0	0.985	0	0	0	0.001	0	0	0
A100	unknown	juvenile	16	264	shallow	travelling	17.15	2.92	1.88	0.014	0	0	0	0.985	0	0	0	0.001	0	0	0
A100	unknown	juvenile	16	265	shallow	travelling	16.14	2.97	1.45	0.014	0	0	0	0.985	0	0	0	0.001	0	0	0
A100	unknown	juvenile	16	266	shallow	travelling	18.18	3.36	1.04	0.014	0	0	0	0.985	0	0	0	0.001	0	0	0
A100	unknown	juvenile	16	267	shallow	travelling	16.65	3.06	1.04	0.014	0	0	0	0.985	0	0	0	0.001	0	0	0
A100	unknown	juvenile	16	268	shallow	travelling	38.41	4.28	1.89	0.014	0	0	0	0.985	0	0	0	0.001	0	0	0
A100	unknown	juvenile	16	269	shallow	travelling	34.37	5.06	1.13	0.014	0	0	0	0.985	0	0	0	0.001	0	0	0
A100	unknown	juvenile	16	270	shallow	travelling	31.52	4.71	1.68	0.014	0	0	0	0.985	0	0	0	0.001	0	0	0
A100	unknown	juvenile	16	271	shallow	travelling	28.53	3.85	1.12	0.014	0	0	0	0.985	0	0	0	0.001	0	0	0
A100	unknown	juvenile	16	272	shallow	travelling	52.38	5.08	1.59	0.014	0	0	0	0.985	0	0	0	0.001	0	0	0
A100	unknown	juvenile	17	273	shallow	travelling	31.9	4.31	1.03	0.002	0	0	0	0.997	0	0	0	0.001	0	0	0
A100	unknown	juvenile	17	274	shallow	travelling	67.23	6.74	1.57	0.002	0	0	0	0.997	0	0	0	0.001	0	0	0
A100	unknown	juvenile	17	275	shallow	travelling	24.93	3.14	1.76	0.002	0	0	0	0.997	0	0	0	0.001	0	0	0
A100	unknown	juvenile	17	276	shallow	travelling	22.7	3.81	1.59	0.002	0	0	0	0.997	0	0	0	0.001	0	0	0
A100	unknown	juvenile	17	277	shallow	travelling	33.73	4.52	1.09	0.002	0	0	0	0.997	0	0	0	0.001	0	0	0
A100	unknown	juvenile	17	278	shallow	travelling	33.9	4.37	1.31	0.002	0	0	0	0.997	0	0	0	0.001	0	0	0
A100	unknown	juvenile	17	279	shallow	travelling	109.34	5.09	1.14	0.002	0	0	0	0.997	0	0	0	0.001	0	0	0
A100	unknown	juvenile	17	280	shallow	travelling	58.19	5.15	1.59	0.002	0	0	0	0.997	0	0	0	0.001	0	0	0
A100	unknown	juvenile	17	281	shallow	travelling	34.2	4.96	1.69	0.002	0	0	0	0.997	0	0	0	0.001	0	0	0
A100	unknown	juvenile	17	282	shallow	travelling	35.47	4.73	1.66	0.002	0	0	0	0.997	0	0	0	0.001	0	0	0
A100	unknown	juvenile	17	283	shallow	travelling	16.82	3.45	1.67	0.002	0	0	0	0.997	0	0	0	0.001	0	0	0
A100	unknown	juvenile	17	284	shallow	travelling	34.5	4.15	1.01	0.002	0	0	0	0.997	0	0	0	0.001	0	0	0
A100	unknown	juvenile	17	285	shallow	travelling	27.77	3.97	1.68	0.002	0	0	0	0.997	0	0	0	0.001	0	0	0
A100	unknown	juvenile	17	286	shallow	travelling	25.61	3.78	1.41	0.002	0	0	0	0.997	0	0	0	0.001	0	0	0
A100	unknown	juvenile	17	287	shallow	travelling	34.43	3.92	1.21	0.002	0	0	0	0.997	0	0	0	0.001	0	0	0
A100	unknown	juvenile	18	288	shallow	travelling	23.77	3.4	1.42	0.001	0	0	0	0.998	0	0	0	0.001	0	0	0
A100	unknown	juvenile	18	289	shallow	travelling	20.71	3.66	0.65	0.001	0	0	0	0.998	0	0	0	0.001	0	0	0
A100	unknown	juvenile	18	290	shallow	travelling	37.38	4.15	0.77	0.001	0	0	0	0.998	0	0	0	0.001	0	0	0
A100	unknown	juvenile	18	291	shallow	travelling	83.68	3.67	1.77	0.001	0	0	0	0.998	0	0	0	0.001	0	0	0
A100	unknown	juvenile	18	292	shallow	travelling	35.23	4.93	1.1	0.001	0	0	0	0.998	0	0	0	0.001	0	0	0
A100	unknown	juvenile	18	293	shallow	travelling	66	5.75	1.02	0.001	0	0	0	0.998	0	0	0	0.001	0	0	0
A100	unknown	juvenile	18	294	shallow	travelling	58.08	6.57	1.36	0.001	0	0	0	0.998	0	0	0	0.001	0	0	0
A100	unknown	juvenile	18	295	shallow	travelling	24.53	4.85	1.89	0.001	0	0	0	0.998	0	0	0	0.001	0	0	0
A100	unknown	juvenile	18	296	shallow	travelling	31.06	4.66	1.99	0.001	0	0	0	0.998	0	0	0	0.001	0	0	0
A100	unknown	juvenile	18	297	shallow	travelling	40.3	5.82	1.4	0.001	0	0	0	0.998	0	0	0	0.001	0	0	0
A100	unknown	juvenile	18	298	shallow	travelling	41.06	5.03	1.13	0.001	0	0	0	0.998	0	0	0	0.001	0	0	0
A100	unknown	juvenile	18	299	shallow	travelling	30.73	5.22	1.47	0.001	0	0	0	0.998	0	0	0	0.001	0	0	0
A100	unknown	juvenile	18	300	shallow	travelling	50.56	4.51	1.72	0.001	0	0	0	0.998	0	0	0	0.001	0	0	0
A100	unknown	juvenile	18	301	shallow	travelling	20.46	3.32	1.84	0.001	0	0	0	0.998	0	0	0	0.001	0	0	0
A100	unknown	juvenile	18	302	shallow	travelling	64.76	5.04	1.53	0.001	0	0	0	0.998	0	0	0	0.001	0	0	0
A100	unknown	juvenile	19	303	shallow	travelling	29.44	4.72	1.97	0	0	0	0	0.999	0	0	0	0.001	0	0	0
A100	unknown	juvenile	19	304	shallow	travelling	41.98	5.51	1.17	0	0	0	0	0.999	0	0	0	0.001	0	0	0
A100	unknown	juvenile	19	305	shallow	travelling	26.8	4.14	1.07	0	0	0	0	0.999	0	0	0	0.001	0	0	0
A100	unknown	juvenile	19	306	shallow	travelling	28.3	5.08	1.01	0	0	0	0	0.999	0	0	0	0.001	0	0	0
A100	unknown	juvenile	19	307	shallow	travelling	27.08	4.42	1.03	0	0	0	0	0.999	0	0	0	0.001	0	0	0
A100	unknown	juvenile	19	308	shallow	travelling	98.3	5.62	1.17	0	0	0	0	0.999	0	0	0	0.001	0	0	0
A100	unknown	juvenile	19	309	shallow	travelling	54.3	6.16	1.01	0	0	0	0	0.999	0	0	0	0.001	0	0	0
A100	unknown	juvenile	19	310	shallow	travelling	21.22	4.44	0.71	0	0	0	0	0.999	0	0	0	0.001	0	0	0
A100	unknown	juvenile	19	311	shallow	travelling	41.24	5.17	1.41	0	0	0	0	0.999	0	0	0	0.001	0	0	0
A100	unknown	juvenile	19	312	shallow	travelling	33.54	4.74	1.93	0	0	0	0	0.999	0	0	0	0.001	0	0	0
A100	unknown	juvenile	19	313	shallow	travelling	16.9	2.8	1.81	0	0	0	0	0.999	0	0	0	0.001	0	0	0
A100	unknown	juvenile	19	314	shallow	travelling	13.26	2.45	1.47	0	0	0	0	0.999	0	0	0	0.001	0	0	0
A100	unknown	juvenile	19	315	shallow	travelling	41.25	2.2	1.12	0	0	0	0	0.999	0	0	0	0.001	0	0	0
A100	unknown	juvenile	19	316	shallow	travelling	14.79	2.55	1.41	0	0	0	0	0.999	0	0	0	0.001	0	0	0
A100	unknown	juvenile	19	317	shallow	travelling	9.94	1.5	2.35	0	0	0	0	0.999	0	0	0	0.001	0	0	0
A100	unknown	juvenile	19	318	shallow	travelling	18.4	2.45	1.22	0	0	0	0	0.999	0	0	0	0.001	0	0	0
A100	unknown	juvenile	19	319	shallow	travelling	13.95	2.58	1.48	0	0	0	0	0.999	0	0	0	0.001	0	0	0
A100	unknown	juvenile	19	320	shallow	travelling	28.4	2.34	1.22	0	0	0	0	0.999	0	0	0	0.001	0	0	0
A100	unknown	juvenile	19	321	shallow	travelling	22.81	2.81	1.4	0	0	0	0	0.999	0	0	0	0.001	0	0	0
A100	unknown	juvenile	20	322	shallow	travelling	25.77	3.23	0.99	0	0	0	0	0.998	0	0	0	0.002	0	0	0
A100	unknown	juvenile	20	323	shallow	travelling	21.08	2.99	1.94	0	0	0	0	0.998	0	0	0	0.002	0	0	0
A100	unknown	juvenile	20	324	shallow	travelling	14.47	1.88	1.98	0	0	0	0	0.998	0	0	0	0.002	0	0	0
A100	unknown	juvenile	20	325	shallow	travelling	18.2	2.93	1.7	0	0	0	0	0.998	0	0	0	0.002	0	0	0
A100	unknown	juvenile	20	326	shallow	travelling	27.2	2.96	1.77	0	0	0	0	0.998	0	0	0	0.002	0	0	0
A100	unknown	juvenile	20	327	shallow	travelling	20.23	3.15	1.08	0	0	0	0	0.998	0	0	0	0.002	0	0	0
A100	unknown	juvenile	20	328	shallow	travelling	12.87	2.44	1.77	0	0	0	0	0.998	0	0	0	0.002	0	0	0
A100	unknown	juvenile	20	329	shallow	travelling	20.22	2.56	1.88	0	0	0	0	0.998	0	0	0	0.002	0	0	0
A100	unknown	juvenile	20	330	shallow	travelling	27.78	3.01	1.59	0	0	0	0	0.998	0	0	0	0.002	0	0	0
A100	unknown	juvenile	20	331	shallow	travelling	40.75	4.36	1.47	0	0	0	0	0.998	0	0	0	0.002	0	0	0
A100	unknown	juvenile	20	332	shallow	travelling	50.33	3.26	1.34	0	0	0	0	0.998	0	0	0	0.002	0	0	0
A100	unknown	juvenile	20	333	shallow	travelling	19.6	3.24	1.44	0	0	0	0	0.998	0	0	0	0.002	0	0	0
A100	unknown	juvenile	20	334	shallow	travelling	23.57	2.46	1.07	0	0	0	0	0.998	0	0	0	0.002	0	0	0
A100	unknown	juvenile	20	335	shallow	travelling	31.91	2.97	1.45	0	0	0	0	0.998	0	0	0	0.002	0	0	0
A100	unknown	juvenile	20	336	shallow	travelling	16.49	2.11	1.71	0	0	0	0	0.998	0	0	0	0.002	0	0	0
A100	unknown	juvenile	20	337	shallow	travelling	21.3	2.54	1.97	0	0	0	0	0.998	0	0	0	0.002	0	0	0
A100	unknown	juvenile	20	338	shallow	travelling	54.04	3.03	1.38	0	0	0	0	0.998	0	0	0	0.002	0	0	0
A100	unknown	juvenile	20	339	shallow	travelling	26.33	4.37	2.72	0	0	0	0	0.998	0	0	0	0.002	0	0	0
A100	unknown	juvenile	20	340	shallow	travelling	30.43	3.51	1.55	0	0	0	0	0.998	0	0	0	0.002	0	0	0
A100	unknown	juvenile	20	341	shallow	travelling	63.69	2.95	1.29	0	0	0	0	0.998	0	0	0	0.002	0	0	0
A100	unknown	juvenile	20	342	shallow	travelling	19.26	2.34	1.37	0	0	0	0	0.998	0	0	0	0.002	0	0	0
A100	unknown	juvenile	21	343	shallow	travelling	21.49	2.34	1.61	0.007	0	0	0	0.983	0	0	0	0.01	0	0	0
A100	unknown	juvenile	21	344	shallow	travelling	30.65	3.22	1.6	0.007	0	0	0	0.983	0	0	0	0.01	0	0	0
A100	unknown	juvenile	21	345	shallow	travelling	24.99	2.08	1.28	0.007	0	0	0	0.983	0	0	0	0.01	0	0	0
A100	unknown	juvenile	21	346	shallow	travelling	16.96	2.72	2.09	0.007	0	0	0	0.983	0	0	0	0.01	0	0	0
A100	unknown	juvenile	21	347	shallow	travelling	29.18	4.5	2.41	0.007	0	0	0	0.983	0	0	0	0.01	0	0	0
A100	unknown	juvenile	21	348	shallow	travelling	41.91	3.39	2.2	0.007	0	0	0	0.983	0	0	0	0.01	0	0	0
A100	unknown	juvenile	21	349	shallow	travelling	26.93	3.53	0.1	0.007	0	0	0	0.983	0	0	0	0.01	0	0	0
A100	unknown	juvenile	21	350	shallow	travelling	29.23	2.91	1.22	0.007	0	0	0	0.983	0	0	0	0.01	0	0	0
A100	unknown	juvenile	21	351	shallow	travelling	44.77	2.74	1.93	0.007	0	0	0	0.983	0	0	0	0.01	0	0	0
A100	unknown	juvenile	21	352	shallow	travelling	63.1	4.13	1.54	0.007	0	0	0	0.983	0	0	0	0.01	0	0	0
A100	unknown	juvenile	21	353	shallow	travelling	6.4	0.93	2.86	0.007	0	0	0	0.983	0	0	0	0.01	0	0	0
A100	unknown	juvenile	21	354	shallow	travelling	41.78	2.78	1.99	0.007	0	0	0	0.983	0	0	0	0.01	0	0	0
A100	unknown	juvenile	21	355	shallow	travelling	40.4	3.97	1.52	0.007	0	0	0	0.983	0	0	0	0.01	0	0	0
A100	unknown	juvenile	21	356	shallow	travelling	40.39	4.05	2.62	0.007	0	0	0	0.983	0	0	0	0.01	0	0	0
A113	female	juvenile	1	1	medium	foraging	62.71	22.3	1.26	0	0	0	0	0	0	0	0	0	1	0	0
A113	female	juvenile	1	2	shallow	foraging	8.93	2.21	1.77	0	0	0	0	0	0	0	0	1	0	0	0
A113	female	juvenile	1	3	shallow	foraging	3.23	1.58	1.88	0	0	0	0	0	0	0	0	1	0	0	0
A113	female	juvenile	1	4	shallow	foraging	7.81	1.74	1.78	0	0	0	0	0	0	0	0	1	0	0	0
A113	female	juvenile	1	5	shallow	foraging	6.73	1.68	1.5	0	0	0	0	0	0	0	0	1	0	0	0
A113	female	juvenile	1	6	shallow	foraging	9.4	2.1	2.06	0	0	0	0	0	0	0	0	1	0	0	0
A113	female	juvenile	1	7	shallow	foraging	6.43	1.52	1.57	0	0	0	0	0	0	0	0	1	0	0	0
A113	female	juvenile	1	8	shallow	foraging	10.46	2.51	2.03	0	0	0	0	0	0	0	0	1	0	0	0
A113	female	juvenile	1	9	shallow	foraging	7.21	1.86	2.1	0	0	0	0	0	0	0	0	1	0	0	0
A113	female	juvenile	1	10	shallow	foraging	8.77	1.64	2.44	0	0	0	0	0	0	0	0	1	0	0	0
A113	female	juvenile	1	11	shallow	foraging	14.4	2.15	2.52	0	0	0	0	0	0	0	0	1	0	0	0
A113	female	juvenile	1	12	shallow	foraging	7.9	1.56	2.61	0	0	0	0	0	0	0	0	1	0	0	0
A113	female	juvenile	1	13	shallow	foraging	6.53	2.54	2.83	0	0	0	0	0	0	0	0	1	0	0	0
A113	female	juvenile	1	14	shallow	foraging	6.98	1.46	2.79	0	0	0	0	0	0	0	0	1	0	0	0
A113	female	juvenile	1	15	shallow	foraging	5.28	1.22	3.09	0	0	0	0	0	0	0	0	1	0	0	0
A113	female	juvenile	1	16	shallow	foraging	7.4	1.2	1.64	0	0	0	0	0	0	0	0	1	0	0	0
A113	female	juvenile	1	17	deep	foraging	138.89	67.13	2.89	0	0	0	0	0	0	0	0	0	0	1	0
A113	female	juvenile	1	18	shallow	foraging	5.69	1.52	2.26	0	0	0	0	0	0	0	0	1	0	0	0
A113	female	juvenile	1	19	shallow	foraging	4.27	1.17	1.99	0	0	0	0	0	0	0	0	1	0	0	0
A113	female	juvenile	1	20	shallow	foraging	11.29	2.11	2.32	0	0	0	0	0	0	0	0	1	0	0	0
A113	female	juvenile	1	21	shallow	foraging	7.35	1.85	2.19	0	0	0	0	0	0	0	0	1	0	0	0
A113	female	juvenile	1	22	shallow	foraging	9.02	1.6	2.95	0	0	0	0	0	0	0	0	1	0	0	0
A113	female	juvenile	1	23	shallow	foraging	11.55	1.49	2.84	0	0	0	0	0	0	0	0	1	0	0	0
A113	female	juvenile	1	24	shallow	foraging	19.84	2.44	2.26	0	0	0	0	0	0	0	0	1	0	0	0
A113	female	juvenile	1	25	shallow	foraging	19.34	2.6	2.84	0	0	0	0	0	0	0	0	1	0	0	0
A113	female	juvenile	1	26	shallow	foraging	6.67	1.51	4.28	0	0	0	0	0	0	0	0	1	0	0	0
A113	female	juvenile	1	27	shallow	foraging	4.14	0.96	3.51	0	0	0	0	0	0	0	0	1	0	0	0
A113	female	juvenile	1	28	shallow	foraging	23.44	4.55	2.53	0	0	0	0	0	0	0	0	1	0	0	0
A113	female	juvenile	1	29	shallow	foraging	10.62	2.93	2.51	0	0	0	0	0	0	0	0	1	0	0	0
A113	female	juvenile	1	30	shallow	foraging	18.24	2.94	3.03	0	0	0	0	0	0	0	0	1	0	0	0
A113	female	juvenile	1	31	shallow	foraging	9.33	1.37	2.25	0	0	0	0	0	0	0	0	1	0	0	0
A113	female	juvenile	1	32	shallow	foraging	22.62	3.12	2.13	0	0	0	0	0	0	0	0	1	0	0	0
A113	female	juvenile	1	33	shallow	foraging	22.3	2.69	3.4	0	0	0	0	0	0	0	0	1	0	0	0
A113	female	juvenile	2	34	shallow	foraging	17.77	1.86	3.71	0	0	0	0	0	0	0	0	1	0	0	0
A113	female	juvenile	2	35	shallow	foraging	11.59	2.31	3.84	0	0	0	0	0	0	0	0	1	0	0	0
A113	female	juvenile	2	36	shallow	foraging	35.08	5.31	2.86	0	0	0	0	0	0	0	0	1	0	0	0
A113	female	juvenile	2	37	shallow	foraging	17.66	2.83	3.21	0	0	0	0	0	0	0	0	1	0	0	0
A113	female	juvenile	2	38	shallow	foraging	3.56	0.85	2.73	0	0	0	0	0	0	0	0	1	0	0	0
A113	female	juvenile	2	39	shallow	foraging	30.89	6.02	4.3	0	0	0	0	0	0	0	0	1	0	0	0
A113	female	juvenile	2	40	shallow	foraging	6.36	1.14	5.48	0	0	0	0	0	0	0	0	1	0	0	0
A113	female	juvenile	2	41	logging	foraging	5.82	0.91	10.08	0	0	0	0	0	0	0	0	0	0	0	1
A113	female	juvenile	2	42	shallow	foraging	19.19	2.7	3.32	0	0	0	0	0	0	0	0	1	0	0	0
A113	female	juvenile	2	43	shallow	foraging	30.27	3.75	2.4	0	0	0	0	0	0	0	0	1	0	0	0
A113	female	juvenile	2	44	shallow	foraging	10.71	3.72	2.2	0	0	0	0	0	0	0	0	1	0	0	0
A113	female	juvenile	2	45	shallow	foraging	14.92	3.72	1.99	0	0	0	0	0	0	0	0	1	0	0	0
A113	female	juvenile	2	46	shallow	foraging	39.23	3.1	1.17	0	0	0	0	0	0	0	0	1	0	0	0
A113	female	juvenile	2	47	deep	foraging	194.76	137.16	1.07	0	0	0	0	0	0	0	0	0	0	1	0
A113	female	juvenile	2	48	shallow	foraging	6.65	1.94	1.98	0	0	0	0	0	0	0	0	1	0	0	0
A113	female	juvenile	2	49	shallow	foraging	6.01	1.46	2.41	0	0	0	0	0	0	0	0	1	0	0	0
A113	female	juvenile	2	50	shallow	foraging	5.82	1.46	1.61	0	0	0	0	0	0	0	0	1	0	0	0
A113	female	juvenile	2	51	shallow	foraging	6.67	1.9	2.18	0	0	0	0	0	0	0	0	1	0	0	0
A113	female	juvenile	2	52	shallow	foraging	6.1	1.63	1.71	0	0	0	0	0	0	0	0	1	0	0	0
A113	female	juvenile	2	53	shallow	foraging	5.61	1.29	2.14	0	0	0	0	0	0	0	0	1	0	0	0
A113	female	juvenile	2	54	shallow	foraging	3.02	1.17	2.07	0	0	0	0	0	0	0	0	1	0	0	0
A113	female	juvenile	2	55	shallow	foraging	27.72	5.78	1.19	0	0	0	0	0	0	0	0	1	0	0	0
A113	female	juvenile	2	56	shallow	foraging	34.75	8.7	1.54	0	0	0	0	0	0	0	0	0.795	0.204	0	0
A113	female	juvenile	3	57	logging	foraging	34.73	4.89	28.52	0	0	0	0	0	0	0	0	0	0	0	1
A113	female	juvenile	3	58	shallow	foraging	5.56	1.31	1.75	0	0	0	0	0	0	0	0	1	0	0	0
A113	female	juvenile	3	59	shallow	foraging	6.42	1.22	2.11	0	0	0	0	0	0	0	0	1	0	0	0
A113	female	juvenile	3	60	shallow	foraging	9.87	1.77	3.13	0	0	0	0	0	0	0	0	1	0	0	0
A113	female	juvenile	3	61	shallow	foraging	6.1	1.56	2	0	0	0	0	0	0	0	0	1	0	0	0
A113	female	juvenile	3	62	deep	foraging	106.74	49.39	1.5	0	0	0	0	0	0	0	0	0	0.002	0.998	0
A113	female	juvenile	3	63	shallow	foraging	7.86	2.99	2.47	0	0	0	0	0	0	0	0	1	0	0	0
A113	female	juvenile	3	64	shallow	foraging	5.87	1.29	2.03	0	0	0	0	0	0	0	0	1	0	0	0
A113	female	juvenile	3	65	shallow	foraging	5.19	1.61	2.03	0	0	0	0	0	0	0	0	1	0	0	0
A113	female	juvenile	3	66	shallow	foraging	4.15	1.56	1.92	0	0	0	0	0	0	0	0	1	0	0	0
A113	female	juvenile	3	67	deep	foraging	93.5	82.9	1.94	0	0	0	0	0	0	0	0	0	0	1	0
A113	female	juvenile	3	68	shallow	foraging	6.42	1.73	2.36	0	0	0	0	0	0	0	0	1	0	0	0
A113	female	juvenile	3	69	shallow	foraging	6.43	1.3	2.06	0	0	0	0	0	0	0	0	1	0	0	0
A113	female	juvenile	3	70	shallow	foraging	11.54	3	2.13	0	0	0	0	0	0	0	0	1	0	0	0
A113	female	juvenile	3	71	shallow	foraging	21.04	3.02	2.46	0	0	0	0	0	0	0	0	1	0	0	0
A113	female	juvenile	3	72	shallow	foraging	19.62	1.35	2.82	0	0	0	0	0	0	0	0	1	0	0	0
A113	female	juvenile	3	73	shallow	foraging	16.64	2.2	2.75	0	0	0	0	0	0	0	0	1	0	0	0
A113	female	juvenile	3	74	shallow	foraging	10.16	2.13	2.01	0	0	0	0	0	0	0	0	1	0	0	0
A113	female	juvenile	3	75	shallow	foraging	7.76	1.54	2.37	0	0	0	0	0	0	0	0	1	0	0	0
A113	female	juvenile	3	76	shallow	foraging	46.09	3.98	2.25	0	0	0	0	0	0	0	0	1	0	0	0
A113	female	juvenile	3	77	shallow	foraging	42.82	3.69	1.82	0	0	0	0	0	0	0	0	1	0	0	0
A113	female	juvenile	3	78	shallow	foraging	18.25	3.85	1.56	0	0	0	0	0	0	0	0	1	0	0	0
A113	female	juvenile	3	79	shallow	foraging	14.67	3.2	2.48	0	0	0	0	0	0	0	0	1	0	0	0
A113	female	juvenile	3	80	shallow	foraging	94.13	7.02	2.79	0	0	0	0	0	0	0	0	1	0	0	0
A113	female	juvenile	4	81	shallow	resting	26.89	3.58	2.41	0.463	0	0	0	0.093	0	0	0	0.444	0	0	0
A113	female	juvenile	4	82	shallow	resting	8.87	1.66	2.45	0.463	0	0	0	0.093	0	0	0	0.444	0	0	0
A113	female	juvenile	4	83	shallow	resting	22.03	3.36	1.75	0.463	0	0	0	0.093	0	0	0	0.444	0	0	0
A113	female	juvenile	4	84	shallow	resting	85.35	5.53	2.99	0.463	0	0	0	0.093	0	0	0	0.444	0	0	0
A113	female	juvenile	4	85	shallow	resting	8.48	1.93	2.28	0.463	0	0	0	0.093	0	0	0	0.444	0	0	0
A113	female	juvenile	4	86	shallow	resting	15.83	2.51	2.09	0.463	0	0	0	0.093	0	0	0	0.444	0	0	0
A113	female	juvenile	4	87	shallow	resting	15	2.69	2.33	0.463	0	0	0	0.093	0	0	0	0.444	0	0	0
A113	female	juvenile	4	88	medium	resting	98.01	28.57	2.06	0	0.463	0	0	0	0.093	0	0	0	0.444	0	0
A113	female	juvenile	4	89	shallow	resting	7.06	1.53	2.46	0.463	0	0	0	0.093	0	0	0	0.444	0	0	0
A113	female	juvenile	4	90	shallow	resting	9.25	1.58	2.09	0.463	0	0	0	0.093	0	0	0	0.444	0	0	0
A113	female	juvenile	4	91	shallow	resting	12.95	2.22	2.48	0.463	0	0	0	0.093	0	0	0	0.444	0	0	0
A113	female	juvenile	4	92	shallow	resting	10.84	2.19	2.03	0.463	0	0	0	0.093	0	0	0	0.444	0	0	0
A113	female	juvenile	4	93	shallow	resting	57.11	6.07	2.3	0.463	0	0	0	0.093	0	0	0	0.444	0	0	0
A113	female	juvenile	4	94	shallow	resting	59.34	4.09	2.48	0.463	0	0	0	0.093	0	0	0	0.444	0	0	0
A113	female	juvenile	4	95	shallow	resting	5.65	1.19	3.95	0.463	0	0	0	0.093	0	0	0	0.444	0	0	0
A113	female	juvenile	4	96	shallow	resting	4.48	0.94	2.05	0.463	0	0	0	0.093	0	0	0	0.444	0	0	0
A113	female	juvenile	4	97	shallow	resting	18.13	3.33	1.84	0.463	0	0	0	0.093	0	0	0	0.444	0	0	0
A113	female	juvenile	4	98	shallow	resting	13.92	2.58	2.28	0.463	0	0	0	0.093	0	0	0	0.444	0	0	0
A113	female	juvenile	4	99	shallow	resting	36.19	5.05	1.79	0.463	0	0	0	0.093	0	0	0	0.444	0	0	0
A113	female	juvenile	4	100	shallow	resting	30.3	3.24	2.5	0.463	0	0	0	0.093	0	0	0	0.444	0	0	0
A113	female	juvenile	4	101	shallow	resting	43.44	5.97	2.62	0.463	0	0	0	0.093	0	0	0	0.444	0	0	0
A113	female	juvenile	5	102	shallow	resting	18.6	3.27	1.97	0.956	0	0	0	0.014	0	0	0	0.03	0	0	0
A113	female	juvenile	5	103	medium	resting	117.09	15.66	2.2	0	0.956	0	0	0	0.014	0	0	0	0.03	0	0
A113	female	juvenile	5	104	shallow	resting	25.56	3.5	2.13	0.956	0	0	0	0.014	0	0	0	0.03	0	0	0
A113	female	juvenile	5	105	shallow	resting	8.5	2.41	2.46	0.956	0	0	0	0.014	0	0	0	0.03	0	0	0
A113	female	juvenile	5	106	shallow	resting	23.45	3.68	2.54	0.956	0	0	0	0.014	0	0	0	0.03	0	0	0
A113	female	juvenile	5	107	shallow	resting	17.97	2.9	1.7	0.956	0	0	0	0.014	0	0	0	0.03	0	0	0
A113	female	juvenile	5	108	shallow	resting	28.66	2.88	2.39	0.956	0	0	0	0.014	0	0	0	0.03	0	0	0
A113	female	juvenile	5	109	shallow	resting	18.73	2.79	2.87	0.956	0	0	0	0.014	0	0	0	0.03	0	0	0
A113	female	juvenile	5	110	medium	resting	84.7	13.25	2.83	0	0.956	0	0	0	0.014	0	0	0	0.03	0	0
A113	female	juvenile	5	111	shallow	resting	24.95	4.69	2.04	0.956	0	0	0	0.014	0	0	0	0.03	0	0	0
A113	female	juvenile	5	112	medium	resting	130.77	18.78	2.15	0	0.956	0	0	0	0.014	0	0	0	0.03	0	0
A113	female	juvenile	5	113	shallow	resting	11.57	2.29	2.91	0.956	0	0	0	0.014	0	0	0	0.03	0	0	0
A113	female	juvenile	5	114	shallow	resting	4.79	1.09	2.63	0.956	0	0	0	0.014	0	0	0	0.03	0	0	0
A113	female	juvenile	5	115	shallow	resting	14.12	1.75	2.99	0.956	0	0	0	0.014	0	0	0	0.03	0	0	0
A113	female	juvenile	5	116	shallow	resting	8.75	1.48	2.95	0.956	0	0	0	0.014	0	0	0	0.03	0	0	0
A113	female	juvenile	5	117	shallow	resting	11.04	1.69	2.93	0.956	0	0	0	0.014	0	0	0	0.03	0	0	0
A113	female	juvenile	5	118	shallow	resting	25.61	3.69	2.57	0.956	0	0	0	0.014	0	0	0	0.03	0	0	0
A113	female	juvenile	6	119	medium	resting	160.96	17.63	2.59	0	0.974	0	0	0	0.012	0	0	0	0.015	0	0
A113	female	juvenile	6	120	shallow	resting	11.86	1.66	2.75	0.974	0	0	0	0.012	0	0	0	0.015	0	0	0
A113	female	juvenile	6	121	shallow	resting	8.63	1.57	2.68	0.974	0	0	0	0.012	0	0	0	0.015	0	0	0
A113	female	juvenile	6	122	shallow	resting	12.65	1.77	2.48	0.974	0	0	0	0.012	0	0	0	0.015	0	0	0
A113	female	juvenile	6	123	shallow	resting	10.26	1.91	2.18	0.974	0	0	0	0.012	0	0	0	0.015	0	0	0
A113	female	juvenile	6	124	medium	resting	80.71	19.32	2.89	0	0.974	0	0	0	0.012	0	0	0	0.015	0	0
A113	female	juvenile	6	125	shallow	resting	9.11	1.63	3.34	0.974	0	0	0	0.012	0	0	0	0.015	0	0	0
A113	female	juvenile	6	126	shallow	resting	11.76	1.31	2.7	0.974	0	0	0	0.012	0	0	0	0.015	0	0	0
A113	female	juvenile	6	127	shallow	resting	17.2	2.39	2.17	0.974	0	0	0	0.012	0	0	0	0.015	0	0	0
A113	female	juvenile	6	128	shallow	resting	0.76	0.63	0.17	0.974	0	0	0	0.012	0	0	0	0.015	0	0	0
A113	female	juvenile	6	129	shallow	resting	94.79	6.92	2.26	0.974	0	0	0	0.012	0	0	0	0.015	0	0	0
A113	female	juvenile	6	130	shallow	resting	12.1	2.03	2.66	0.974	0	0	0	0.012	0	0	0	0.015	0	0	0
A113	female	juvenile	6	131	shallow	resting	17.66	2.34	3.39	0.974	0	0	0	0.012	0	0	0	0.015	0	0	0
A113	female	juvenile	6	132	logging	resting	0.9	0.52	0.38	0	0	0	0.974	0	0	0	0.012	0	0	0	0.01
A113	female	juvenile	6	133	shallow	resting	32.57	4.64	2.77	0.974	0	0	0	0.012	0	0	0	0.015	0	0	0
A113	female	juvenile	6	134	shallow	resting	14.61	2.58	2.35	0.974	0	0	0	0.012	0	0	0	0.015	0	0	0
A113	female	juvenile	6	135	medium	resting	84.7	16.08	2.94	0	0.974	0	0	0	0.012	0	0	0	0.015	0	0
A113	female	juvenile	7	136	shallow	travelling	23.88	3.75	2.82	0.323	0	0	0	0.671	0	0	0	0.006	0	0	0
A113	female	juvenile	7	137	shallow	travelling	6.3	1.21	2.36	0.323	0	0	0	0.671	0	0	0	0.006	0	0	0
A113	female	juvenile	7	138	shallow	travelling	15.06	3.01	2.72	0.323	0	0	0	0.671	0	0	0	0.006	0	0	0
A113	female	juvenile	7	139	shallow	travelling	11.88	1.84	3.45	0.323	0	0	0	0.671	0	0	0	0.006	0	0	0
A113	female	juvenile	7	140	medium	travelling	114.02	18.23	2.66	0	0.323	0	0	0	0.671	0	0	0	0.006	0	0
A113	female	juvenile	7	141	shallow	travelling	14.3	1.88	3.36	0.323	0	0	0	0.671	0	0	0	0.006	0	0	0
A113	female	juvenile	7	142	shallow	travelling	7.9	1.12	0.27	0.323	0	0	0	0.671	0	0	0	0.006	0	0	0
A113	female	juvenile	7	143	shallow	travelling	0.85	0.53	4.58	0.323	0	0	0	0.671	0	0	0	0.006	0	0	0
A113	female	juvenile	7	144	shallow	travelling	12.47	2.28	2.75	0.323	0	0	0	0.671	0	0	0	0.006	0	0	0
A113	female	juvenile	7	145	shallow	travelling	0.72	0.57	0.38	0.323	0	0	0	0.671	0	0	0	0.006	0	0	0
A113	female	juvenile	7	146	shallow	travelling	9.07	1.65	2.55	0.323	0	0	0	0.671	0	0	0	0.006	0	0	0
A113	female	juvenile	7	147	shallow	travelling	28.84	3.16	2.49	0.323	0	0	0	0.671	0	0	0	0.006	0	0	0
A113	female	juvenile	7	148	shallow	travelling	15.5	2.64	2.93	0.323	0	0	0	0.671	0	0	0	0.006	0	0	0
A113	female	juvenile	7	149	shallow	travelling	43.69	3.65	2.2	0.323	0	0	0	0.671	0	0	0	0.006	0	0	0
A113	female	juvenile	7	150	shallow	travelling	78.67	4.89	2.11	0.323	0	0	0	0.671	0	0	0	0.006	0	0	0
A113	female	juvenile	7	151	shallow	travelling	17.96	2.49	2.47	0.323	0	0	0	0.671	0	0	0	0.006	0	0	0
A113	female	juvenile	7	152	shallow	travelling	11.9	1.94	2.22	0.323	0	0	0	0.671	0	0	0	0.006	0	0	0
A113	female	juvenile	7	153	shallow	travelling	16.24	2.61	2.55	0.323	0	0	0	0.671	0	0	0	0.006	0	0	0
A113	female	juvenile	7	154	shallow	travelling	23.89	3.21	2.01	0.323	0	0	0	0.671	0	0	0	0.006	0	0	0
A113	female	juvenile	7	155	shallow	travelling	26.15	3.41	2.36	0.323	0	0	0	0.671	0	0	0	0.006	0	0	0
A113	female	juvenile	7	156	shallow	travelling	27.04	3.3	2.32	0.323	0	0	0	0.671	0	0	0	0.006	0	0	0
A113	female	juvenile	7	157	shallow	travelling	42.69	3.88	2.69	0.323	0	0	0	0.671	0	0	0	0.006	0	0	0
A113	female	juvenile	8	158	shallow	travelling	71.03	3.84	2.7	0.233	0	0	0	0.764	0	0	0	0.003	0	0	0
A113	female	juvenile	8	159	shallow	travelling	27.9	2.99	2.8	0.233	0	0	0	0.764	0	0	0	0.003	0	0	0
A113	female	juvenile	8	160	shallow	travelling	10.82	1.95	2.95	0.233	0	0	0	0.764	0	0	0	0.003	0	0	0
A113	female	juvenile	8	161	shallow	travelling	20.1	2.74	2.1	0.233	0	0	0	0.764	0	0	0	0.003	0	0	0
A113	female	juvenile	8	162	shallow	travelling	16.39	2.47	2.15	0.233	0	0	0	0.764	0	0	0	0.003	0	0	0
A113	female	juvenile	8	163	medium	travelling	135.62	17.64	2.62	0	0.233	0	0	0	0.764	0	0	0	0.003	0	0
A113	female	juvenile	8	164	shallow	travelling	7.06	1.06	2.57	0.233	0	0	0	0.764	0	0	0	0.003	0	0	0
A113	female	juvenile	8	165	shallow	travelling	9.08	1.56	3.77	0.233	0	0	0	0.764	0	0	0	0.003	0	0	0
A113	female	juvenile	8	166	shallow	travelling	5.83	1.08	3.33	0.233	0	0	0	0.764	0	0	0	0.003	0	0	0
A113	female	juvenile	8	167	shallow	travelling	8.62	1.4	2.26	0.233	0	0	0	0.764	0	0	0	0.003	0	0	0
A113	female	juvenile	8	168	medium	travelling	146.19	17.49	3.78	0	0.233	0	0	0	0.764	0	0	0	0.003	0	0
A113	female	juvenile	8	169	shallow	travelling	7.48	1.21	2.91	0.233	0	0	0	0.764	0	0	0	0.003	0	0	0
A113	female	juvenile	8	170	shallow	travelling	15.41	2.48	2.38	0.233	0	0	0	0.764	0	0	0	0.003	0	0	0
A113	female	juvenile	8	171	shallow	travelling	12.65	2.02	2.82	0.233	0	0	0	0.764	0	0	0	0.003	0	0	0
A113	female	juvenile	8	172	shallow	travelling	34.53	3.68	2.62	0.233	0	0	0	0.764	0	0	0	0.003	0	0	0
A113	female	juvenile	8	173	shallow	travelling	20.23	2.35	2.74	0.233	0	0	0	0.764	0	0	0	0.003	0	0	0
A113	female	juvenile	8	174	shallow	travelling	26.35	3.27	3.29	0.233	0	0	0	0.764	0	0	0	0.003	0	0	0
A113	female	juvenile	9	175	shallow	travelling	16.7	2.5	3.07	0.008	0	0	0	0.991	0	0	0	0.001	0	0	0
A113	female	juvenile	9	176	shallow	travelling	25.19	2.89	3	0.008	0	0	0	0.991	0	0	0	0.001	0	0	0
A113	female	juvenile	9	177	shallow	travelling	29.12	3.32	2.81	0.008	0	0	0	0.991	0	0	0	0.001	0	0	0
A113	female	juvenile	9	178	shallow	travelling	31.73	2.8	2.67	0.008	0	0	0	0.991	0	0	0	0.001	0	0	0
A113	female	juvenile	9	179	shallow	travelling	33.25	2.82	2.69	0.008	0	0	0	0.991	0	0	0	0.001	0	0	0
A113	female	juvenile	9	180	shallow	travelling	52.75	3.19	3.76	0.008	0	0	0	0.991	0	0	0	0.001	0	0	0
A113	female	juvenile	9	181	shallow	travelling	25.71	2.5	2.07	0.008	0	0	0	0.991	0	0	0	0.001	0	0	0
A113	female	juvenile	9	182	shallow	travelling	25.75	2.64	2.65	0.008	0	0	0	0.991	0	0	0	0.001	0	0	0
A113	female	juvenile	9	183	shallow	travelling	17.04	1.98	3.34	0.008	0	0	0	0.991	0	0	0	0.001	0	0	0
A113	female	juvenile	9	184	shallow	travelling	64.51	3.87	2.7	0.008	0	0	0	0.991	0	0	0	0.001	0	0	0
A113	female	juvenile	9	185	shallow	travelling	24.82	2.4	2.15	0.008	0	0	0	0.991	0	0	0	0.001	0	0	0
A113	female	juvenile	9	186	shallow	travelling	12.37	2.4	2.5	0.008	0	0	0	0.991	0	0	0	0.001	0	0	0
A113	female	juvenile	9	187	shallow	travelling	9.91	1.82	2.93	0.008	0	0	0	0.991	0	0	0	0.001	0	0	0
A113	female	juvenile	9	188	shallow	travelling	22.12	2.29	3.4	0.008	0	0	0	0.991	0	0	0	0.001	0	0	0
A113	female	juvenile	9	189	shallow	travelling	20.34	2.01	3.15	0.008	0	0	0	0.991	0	0	0	0.001	0	0	0
A113	female	juvenile	9	190	shallow	travelling	21.85	2.42	3.45	0.008	0	0	0	0.991	0	0	0	0.001	0	0	0
A113	female	juvenile	9	191	shallow	travelling	22.11	3.94	2.52	0.008	0	0	0	0.991	0	0	0	0.001	0	0	0
A113	female	juvenile	9	192	shallow	travelling	15.03	1.97	2.12	0.008	0	0	0	0.991	0	0	0	0.001	0	0	0
A113	female	juvenile	9	193	shallow	travelling	20.12	2.84	3.14	0.008	0	0	0	0.991	0	0	0	0.001	0	0	0
A113	female	juvenile	9	194	shallow	travelling	106.44	5.51	2.46	0.008	0	0	0	0.991	0	0	0	0.001	0	0	0
A113	female	juvenile	10	195	shallow	travelling	19.42	2.26	2.11	0	0	0	0	1	0	0	0	0	0	0	0
A113	female	juvenile	10	196	shallow	travelling	13.51	1.96	3.87	0	0	0	0	1	0	0	0	0	0	0	0
A113	female	juvenile	10	197	shallow	travelling	20.52	2.46	2.81	0	0	0	0	1	0	0	0	0	0	0	0
A113	female	juvenile	10	198	shallow	travelling	20.32	2.27	2.17	0	0	0	0	1	0	0	0	0	0	0	0
A113	female	juvenile	10	199	shallow	travelling	26.32	2.48	3.2	0	0	0	0	1	0	0	0	0	0	0	0
A113	female	juvenile	10	200	shallow	travelling	29.91	3.25	2.16	0	0	0	0	1	0	0	0	0	0	0	0
A113	female	juvenile	10	201	shallow	travelling	50.58	3.22	2.56	0	0	0	0	1	0	0	0	0	0	0	0
A113	female	juvenile	10	202	shallow	travelling	22.14	3.23	2.99	0	0	0	0	1	0	0	0	0	0	0	0
A113	female	juvenile	10	203	shallow	travelling	31.2	3.53	3.12	0	0	0	0	1	0	0	0	0	0	0	0
A113	female	juvenile	10	204	shallow	travelling	19.17	2.17	3	0	0	0	0	1	0	0	0	0	0	0	0
A113	female	juvenile	10	205	shallow	travelling	27.03	2.15	2.61	0	0	0	0	1	0	0	0	0	0	0	0
A113	female	juvenile	10	206	shallow	travelling	15.19	3.01	2.18	0	0	0	0	1	0	0	0	0	0	0	0
A113	female	juvenile	10	207	shallow	travelling	17.89	2.62	2.52	0	0	0	0	1	0	0	0	0	0	0	0
A113	female	juvenile	10	208	shallow	travelling	27.55	3.61	2.65	0	0	0	0	1	0	0	0	0	0	0	0
A113	female	juvenile	10	209	shallow	travelling	100.3	4.48	2.46	0	0	0	0	1	0	0	0	0	0	0	0
A113	female	juvenile	10	210	shallow	travelling	15.47	2.9	2.03	0	0	0	0	1	0	0	0	0	0	0	0
A113	female	juvenile	10	211	medium	travelling	70.79	9.15	2.8	0	0	0	0	0.01	0.99	0	0	0	0	0	0
A113	female	juvenile	10	212	shallow	travelling	10.96	1.77	2.21	0	0	0	0	1	0	0	0	0	0	0	0
A113	female	juvenile	10	213	shallow	travelling	5.51	1.19	2.57	0	0	0	0	1	0	0	0	0	0	0	0
A113	female	juvenile	10	214	shallow	travelling	12.34	1.52	2.16	0	0	0	0	1	0	0	0	0	0	0	0
A113	female	juvenile	11	215	shallow	travelling	13.54	2.42	2.87	0	0	0	0	1	0	0	0	0	0	0	0
A113	female	juvenile	11	216	shallow	travelling	10.64	1.58	2.55	0	0	0	0	1	0	0	0	0	0	0	0
A113	female	juvenile	11	217	shallow	travelling	15.74	2.32	2.4	0	0	0	0	1	0	0	0	0	0	0	0
A113	female	juvenile	11	218	medium	travelling	148.52	11.63	2.75	0	0	0	0	0	1	0	0	0	0	0	0
A113	female	juvenile	11	219	shallow	travelling	9.86	1.66	2.45	0	0	0	0	1	0	0	0	0	0	0	0
A113	female	juvenile	11	220	shallow	travelling	13.31	1.7	2.77	0	0	0	0	1	0	0	0	0	0	0	0
A113	female	juvenile	11	221	shallow	travelling	18.24	2.06	2.9	0	0	0	0	1	0	0	0	0	0	0	0
A113	female	juvenile	11	222	shallow	travelling	27.94	3.49	3.55	0	0	0	0	1	0	0	0	0	0	0	0
A113	female	juvenile	11	223	shallow	travelling	6.56	1.25	2.86	0	0	0	0	1	0	0	0	0	0	0	0
A113	female	juvenile	11	224	medium	travelling	124.62	11.78	2.96	0	0	0	0	0	1	0	0	0	0	0	0
A113	female	juvenile	11	225	shallow	travelling	14.5	1.95	2.96	0	0	0	0	1	0	0	0	0	0	0	0
A113	female	juvenile	11	226	shallow	travelling	22.59	2.27	2.56	0	0	0	0	1	0	0	0	0	0	0	0
A113	female	juvenile	11	227	shallow	travelling	14.65	1.52	2.58	0	0	0	0	1	0	0	0	0	0	0	0
A113	female	juvenile	11	228	shallow	travelling	7.16	1.23	2.54	0	0	0	0	1	0	0	0	0	0	0	0
A113	female	juvenile	11	229	shallow	travelling	15.7	2.25	2.71	0	0	0	0	1	0	0	0	0	0	0	0
A113	female	juvenile	11	230	shallow	travelling	34.65	2.63	3.05	0	0	0	0	1	0	0	0	0	0	0	0
A113	female	juvenile	11	231	shallow	travelling	45.88	3.06	2.84	0	0	0	0	1	0	0	0	0	0	0	0
A113	female	juvenile	11	232	shallow	travelling	36.82	3.34	2.7	0	0	0	0	1	0	0	0	0	0	0	0
A113	female	juvenile	12	233	shallow	travelling	32.99	2.84	2.44	0	0	0	0	1	0	0	0	0	0	0	0
A113	female	juvenile	12	234	shallow	travelling	26.37	2.47	2.97	0	0	0	0	1	0	0	0	0	0	0	0
A113	female	juvenile	12	235	shallow	travelling	36.62	2.03	2.19	0	0	0	0	1	0	0	0	0	0	0	0
A113	female	juvenile	12	236	shallow	travelling	24.13	2.25	2.55	0	0	0	0	1	0	0	0	0	0	0	0
A113	female	juvenile	12	237	shallow	travelling	29.05	2.2	2.62	0	0	0	0	1	0	0	0	0	0	0	0
A113	female	juvenile	12	238	shallow	travelling	42.36	3.08	2.53	0	0	0	0	1	0	0	0	0	0	0	0
A113	female	juvenile	12	239	shallow	travelling	34.31	2.82	2.25	0	0	0	0	1	0	0	0	0	0	0	0
A113	female	juvenile	12	240	shallow	travelling	30.15	2.23	2.86	0	0	0	0	1	0	0	0	0	0	0	0
A113	female	juvenile	12	241	shallow	travelling	11.99	1.59	2.5	0	0	0	0	1	0	0	0	0	0	0	0
A113	female	juvenile	12	242	shallow	travelling	24.96	2.24	2.66	0	0	0	0	1	0	0	0	0	0	0	0
A113	female	juvenile	12	243	shallow	travelling	27.43	1.98	2.87	0	0	0	0	1	0	0	0	0	0	0	0
A113	female	juvenile	12	244	shallow	travelling	35.94	2.63	2.78	0	0	0	0	1	0	0	0	0	0	0	0
A113	female	juvenile	12	245	shallow	travelling	32.87	3.49	2.99	0	0	0	0	1	0	0	0	0	0	0	0
A113	female	juvenile	12	246	shallow	travelling	31.02	2.95	2.67	0	0	0	0	1	0	0	0	0	0	0	0
A113	female	juvenile	12	247	shallow	travelling	25.77	3.09	2.61	0	0	0	0	1	0	0	0	0	0	0	0
A113	female	juvenile	12	248	shallow	travelling	26.71	3.4	2.87	0	0	0	0	1	0	0	0	0	0	0	0
A113	female	juvenile	12	249	shallow	travelling	36.72	3.29	2.79	0	0	0	0	1	0	0	0	0	0	0	0
A113	female	juvenile	12	250	shallow	travelling	49.32	4.12	2.68	0	0	0	0	1	0	0	0	0	0	0	0
A113	female	juvenile	13	251	shallow	travelling	38.41	3.66	2.12	0	0	0	0	1	0	0	0	0	0	0	0
A113	female	juvenile	13	252	shallow	travelling	24.21	3.11	2.92	0	0	0	0	1	0	0	0	0	0	0	0
A113	female	juvenile	13	253	shallow	travelling	25.09	3.28	2.46	0	0	0	0	1	0	0	0	0	0	0	0
A113	female	juvenile	13	254	shallow	travelling	21.1	2.84	2.46	0	0	0	0	1	0	0	0	0	0	0	0
A113	female	juvenile	13	255	shallow	travelling	23.1	3.39	2.57	0	0	0	0	1	0	0	0	0	0	0	0
A113	female	juvenile	13	256	shallow	travelling	34.91	3.4	2.94	0	0	0	0	1	0	0	0	0	0	0	0
A113	female	juvenile	13	257	shallow	travelling	53.75	3.31	2.19	0	0	0	0	1	0	0	0	0	0	0	0
A113	female	juvenile	13	258	shallow	travelling	28.16	2.74	2.56	0	0	0	0	1	0	0	0	0	0	0	0
A113	female	juvenile	13	259	shallow	travelling	25.94	3.59	2.73	0	0	0	0	1	0	0	0	0	0	0	0
A113	female	juvenile	13	260	shallow	travelling	44.46	5.31	2.88	0	0	0	0	1	0	0	0	0	0	0	0
A113	female	juvenile	13	261	shallow	travelling	15.53	2.33	2.39	0	0	0	0	1	0	0	0	0	0	0	0
A113	female	juvenile	13	262	shallow	travelling	34.7	2.75	2.7	0	0	0	0	1	0	0	0	0	0	0	0
A113	female	juvenile	13	263	shallow	travelling	13.44	1.79	2.87	0	0	0	0	1	0	0	0	0	0	0	0
A113	female	juvenile	13	264	shallow	travelling	17.95	1.81	2.25	0	0	0	0	1	0	0	0	0	0	0	0
A113	female	juvenile	13	265	shallow	travelling	23.41	2.03	2.37	0	0	0	0	1	0	0	0	0	0	0	0
A113	female	juvenile	13	266	shallow	travelling	35.33	2.83	2.53	0	0	0	0	1	0	0	0	0	0	0	0
A113	female	juvenile	13	267	shallow	travelling	33.36	2.84	2.5	0	0	0	0	1	0	0	0	0	0	0	0
A113	female	juvenile	13	268	shallow	travelling	21.28	2.28	2.59	0	0	0	0	1	0	0	0	0	0	0	0
A113	female	juvenile	13	269	shallow	travelling	40.58	2.34	2.94	0	0	0	0	1	0	0	0	0	0	0	0
A113	female	juvenile	14	270	shallow	travelling	8.04	1.53	2.41	0	0	1.07165901789971e-317	0	1	0	0	0	0	0	0	0
A113	female	juvenile	14	271	shallow	travelling	22.54	2.62	2.24	0	0	8.06405004553893e-315	0	1	0	0	0	0	0	0	0
A113	female	juvenile	14	272	shallow	travelling	19.35	2.11	2.24	0	0	1.13609328573465e-315	0	1	0	0	0	0	0	0	0
A113	female	juvenile	14	273	shallow	travelling	16.25	2.15	2.44	0	0	6.05934840131398e-316	0	1	0	0	0	0	0	0	0
A113	female	juvenile	14	274	shallow	travelling	15.81	1.96	2.07	0	0	2.79531062898283e-316	0	1	0	0	0	0	0	0	0
A113	female	juvenile	14	275	shallow	travelling	36.62	2.67	2.33	0	0	1.09084908405032e-313	0	1	0	0	0	0	0	0	0
A113	female	juvenile	14	276	shallow	travelling	22.87	2.68	2.47	0	0	9.40659079575194e-315	0	1	0	0	0	0	0	0	0
A113	female	juvenile	14	277	shallow	travelling	30	2.75	2.47	0	0	5.11044827564002e-314	0	1	0	0	0	0	0	0	0
A113	female	juvenile	14	278	shallow	travelling	12.71	1.79	2.15	0	0	8.2719256956984e-317	0	1	0	0	0	0	0	0	0
A113	female	juvenile	14	279	shallow	travelling	17.86	2.58	2.47	0	0	2.12742424535274e-315	0	1	0	0	0	0	0	0	0
A113	female	juvenile	14	280	shallow	travelling	34.98	3.01	2.25	0	0	1.89461353104486e-313	0	1	0	0	0	0	0	0	0
A113	female	juvenile	14	281	shallow	travelling	26.89	2.5	2.54	0	0	9.95017321246027e-315	0	1	0	0	0	0	0	0	0
A113	female	juvenile	14	282	shallow	travelling	41.69	2.2	2.99	0	0	9.0541969877062e-314	0	1	0	0	0	0	0	0	0
A113	female	juvenile	14	283	shallow	travelling	29.24	1.97	2.51	0	0	4.14449247620951e-315	0	1	0	0	0	0	0	0	0
A113	female	juvenile	14	284	shallow	travelling	21.49	1.97	2.36	0	0	1.56821263505437e-315	0	1	0	0	0	0	0	0	0
A113	female	juvenile	14	285	shallow	travelling	13.49	2.42	2.19	0	0	3.99477010155793e-316	0	1	0	0	0	0	0	0	0
A113	female	juvenile	14	286	shallow	travelling	19.15	2.77	2.15	0	0	4.55045685979393e-315	0	1	0	0	0	0	0	0	0
A113	female	juvenile	14	287	shallow	travelling	27.8	2.81	2.48	0	0	2.31949813813186e-314	0	1	0	0	0	0	0	0	0
A113	female	juvenile	14	288	shallow	travelling	24.82	1.74	2	0	0	2.53773651531501e-315	0	1	0	0	0	0	0	0	0
A113	female	juvenile	14	289	shallow	travelling	15.95	1.95	3.34	0	0	7.97522741779524e-317	0	1	0	0	0	0	0	0	0
A113	female	juvenile	14	290	shallow	travelling	20.41	1.77	2.42	0	0	9.5003794106997e-316	0	1	0	0	0	0	0	0	0
A113	female	juvenile	14	291	shallow	travelling	41.42	3.09	2.41	0	0	8.49742603778551e-313	0	1	0	0	0	0	0	0	0
A113	female	juvenile	14	292	shallow	travelling	32.95	2.32	2.91	0	0	0	0	1	0	0	0	0	0	0	0
A113	female	juvenile	15	293	shallow	travelling	36.88	2.33	2.44	0	0	0	0	1	0	0	0	0	0	0	0
A113	female	juvenile	15	294	shallow	travelling	28.59	2.9	3.14	0	0	0	0	1	0	0	0	0	0	0	0
A113	female	juvenile	15	295	shallow	travelling	32.6	2.25	2.68	0	0	0	0	1	0	0	0	0	0	0	0
A113	female	juvenile	15	296	shallow	travelling	30.64	2.46	2.01	0	0	0	0	1	0	0	0	0	0	0	0
A113	female	juvenile	15	297	shallow	travelling	39.27	2.9	2.37	0	0	0	0	1	0	0	0	0	0	0	0
A113	female	juvenile	15	298	shallow	travelling	29.58	2.25	2.23	0	0	0	0	1	0	0	0	0	0	0	0
A113	female	juvenile	15	299	shallow	travelling	18.37	2.2	2.93	0	0	0	0	1	0	0	0	0	0	0	0
A113	female	juvenile	15	300	shallow	travelling	59.4	2.88	2.48	0	0	0	0	1	0	0	0	0	0	0	0
A113	female	juvenile	15	301	shallow	travelling	12.24	2.05	2.22	0	0	0	0	1	0	0	0	0	0	0	0
A113	female	juvenile	15	302	shallow	travelling	18.17	2.52	2.46	0	0	0	0	1	0	0	0	0	0	0	0
A113	female	juvenile	15	303	shallow	travelling	32.14	2.95	2.32	0	0	0	0	1	0	0	0	0	0	0	0
A113	female	juvenile	15	304	shallow	travelling	31.77	2.89	2.21	0	0	0	0	1	0	0	0	0	0	0	0
A113	female	juvenile	15	305	shallow	travelling	30.41	3.21	2.73	0	0	0	0	1	0	0	0	0	0	0	0
A113	female	juvenile	15	306	shallow	travelling	17.77	3.35	2.24	0	0	0	0	1	0	0	0	0	0	0	0
A113	female	juvenile	15	307	shallow	travelling	49.41	2.65	2.86	0	0	0	0	1	0	0	0	0	0	0	0
A113	female	juvenile	15	308	shallow	travelling	21.12	2.52	3.35	0	0	0	0	1	0	0	0	0	0	0	0
A113	female	juvenile	15	309	shallow	travelling	21.02	2.03	3.26	0	0	0	0	1	0	0	0	0	0	0	0
A113	female	juvenile	15	310	shallow	travelling	70.09	4.3	2.3	0	0	0	0	1	0	0	0	0	0	0	0
A113	female	juvenile	16	311	shallow	travelling	18.57	4	2.48	0	0	0	0	0.999	0	0	0	0	0	0	0
A113	female	juvenile	16	312	shallow	travelling	46.23	5.54	1.55	0	0	0	0	0.999	0	0	0	0	0	0	0
A113	female	juvenile	16	313	shallow	travelling	26.07	3.37	2.25	0	0	0	0	0.999	0	0	0	0	0	0	0
A113	female	juvenile	16	314	shallow	travelling	47.07	2.97	2.12	0	0	0	0	0.999	0	0	0	0	0	0	0
A113	female	juvenile	16	315	shallow	travelling	11.58	1.82	2.18	0	0	0	0	0.999	0	0	0	0	0	0	0
A113	female	juvenile	16	316	shallow	travelling	21.3	2.83	2.67	0	0	0	0	0.999	0	0	0	0	0	0	0
A113	female	juvenile	16	317	shallow	travelling	12.69	1.72	2.02	0	0	0	0	0.999	0	0	0	0	0	0	0
A113	female	juvenile	16	318	shallow	travelling	21.65	3.36	2.21	0	0	0	0	0.999	0	0	0	0	0	0	0
A113	female	juvenile	16	319	shallow	travelling	37.45	2.9	2.43	0	0	0	0	0.999	0	0	0	0	0	0	0
A113	female	juvenile	16	320	shallow	travelling	29.64	3.02	2.49	0	0	0	0	0.999	0	0	0	0	0	0	0
A113	female	juvenile	16	321	shallow	travelling	27.9	2.48	1.52	0	0	0	0	0.999	0	0	0	0	0	0	0
A113	female	juvenile	16	322	shallow	travelling	27.86	3.05	2.78	0	0	0	0	0.999	0	0	0	0	0	0	0
A113	female	juvenile	16	323	shallow	travelling	18.2	2.49	1.51	0	0	0	0	0.999	0	0	0	0	0	0	0
A113	female	juvenile	16	324	shallow	travelling	45.09	2.59	2.5	0	0	0	0	0.999	0	0	0	0	0	0	0
A113	female	juvenile	16	325	shallow	travelling	48.5	2.75	2.25	0	0	0	0	0.999	0	0	0	0	0	0	0
A113	female	juvenile	16	326	shallow	travelling	25.63	3.12	2.21	0	0	0	0	0.999	0	0	0	0	0	0	0
A113	female	juvenile	16	327	shallow	travelling	23.83	2.95	2.25	0	0	0	0	0.999	0	0	0	0	0	0	0
A113	female	juvenile	16	328	shallow	travelling	20.52	2.06	2.39	0	0	0	0	0.999	0	0	0	0	0	0	0
A113	female	juvenile	16	329	shallow	travelling	13.95	2.65	1.69	0	0	0	0	0.999	0	0	0	0	0	0	0
A113	female	juvenile	16	330	shallow	travelling	26.9	2.69	2.23	0	0	0	0	0.999	0	0	0	0	0	0	0
A113	female	juvenile	16	331	shallow	travelling	40.58	2.74	2.03	0	0	0	0	0.999	0	0	0	0	0	0	0
A113	female	juvenile	17	332	shallow	travelling	32.13	3.24	2.25	0	0	0	0	1	0	0	0	0	0	0	0
A113	female	juvenile	17	333	shallow	travelling	20.35	3.21	2.11	0	0	0	0	1	0	0	0	0	0	0	0
A113	female	juvenile	17	334	shallow	travelling	22.47	3.22	2.61	0	0	0	0	1	0	0	0	0	0	0	0
A113	female	juvenile	17	335	shallow	travelling	29.89	3.17	2.8	0	0	0	0	1	0	0	0	0	0	0	0
A113	female	juvenile	17	336	shallow	travelling	34.26	2.41	2.38	0	0	0	0	1	0	0	0	0	0	0	0
A113	female	juvenile	17	337	shallow	travelling	19.08	2.87	2.36	0	0	0	0	1	0	0	0	0	0	0	0
A113	female	juvenile	17	338	shallow	travelling	19.2	2.45	2.21	0	0	0	0	1	0	0	0	0	0	0	0
A113	female	juvenile	17	339	shallow	travelling	27.29	2.93	2.93	0	0	0	0	1	0	0	0	0	0	0	0
A113	female	juvenile	17	340	shallow	travelling	29.12	3.11	2.39	0	0	0	0	1	0	0	0	0	0	0	0
A113	female	juvenile	17	341	shallow	travelling	18.54	2.58	2.7	0	0	0	0	1	0	0	0	0	0	0	0
A113	female	juvenile	17	342	shallow	travelling	30.71	2.57	2.97	0	0	0	0	1	0	0	0	0	0	0	0
A113	female	juvenile	17	343	shallow	travelling	37.61	2.79	3.91	0	0	0	0	1	0	0	0	0	0	0	0
A113	female	juvenile	17	344	shallow	travelling	26.49	2.55	2.73	0	0	0	0	1	0	0	0	0	0	0	0
A113	female	juvenile	17	345	shallow	travelling	40.89	3.1	3.03	0	0	0	0	1	0	0	0	0	0	0	0
A113	female	juvenile	17	346	shallow	travelling	34.06	3.55	2.62	0	0	0	0	1	0	0	0	0	0	0	0
A113	female	juvenile	17	347	shallow	travelling	25.03	2.95	2.01	0	0	0	0	1	0	0	0	0	0	0	0
A113	female	juvenile	17	348	shallow	travelling	23	3.09	2.03	0	0	0	0	1	0	0	0	0	0	0	0
A113	female	juvenile	17	349	shallow	travelling	37.13	3.46	2.79	0	0	0	0	1	0	0	0	0	0	0	0
A113	female	juvenile	17	350	shallow	travelling	31.24	3.29	2.92	0	0	0	0	1	0	0	0	0	0	0	0
A113	female	juvenile	17	351	shallow	travelling	26.32	3.03	2.54	0	0	0	0	1	0	0	0	0	0	0	0
A113	female	juvenile	18	352	shallow	travelling	29.44	3.19	2.38	0	0	0	0	1	0	0	0	0	0	0	0
A113	female	juvenile	18	353	shallow	travelling	24.91	2.84	2.66	0	0	0	0	1	0	0	0	0	0	0	0
A113	female	juvenile	18	354	shallow	travelling	20.73	2.52	2.17	0	0	0	0	1	0	0	0	0	0	0	0
A113	female	juvenile	18	355	shallow	travelling	28.17	3.24	2.56	0	0	0	0	1	0	0	0	0	0	0	0
A113	female	juvenile	18	356	shallow	travelling	17.09	2.26	2.87	0	0	0	0	1	0	0	0	0	0	0	0
A113	female	juvenile	18	357	shallow	travelling	22.1	2.77	3.11	0	0	0	0	1	0	0	0	0	0	0	0
A113	female	juvenile	18	358	shallow	travelling	20.1	2.96	2.78	0	0	0	0	1	0	0	0	0	0	0	0
A113	female	juvenile	18	359	shallow	travelling	47.91	3.75	2.57	0	0	0	0	1	0	0	0	0	0	0	0
A113	female	juvenile	18	360	shallow	travelling	37.22	3.03	3.31	0	0	0	0	1	0	0	0	0	0	0	0
A113	female	juvenile	18	361	shallow	travelling	28.15	2.37	3.03	0	0	0	0	1	0	0	0	0	0	0	0
A113	female	juvenile	18	362	shallow	travelling	15.66	2.07	2.59	0	0	0	0	1	0	0	0	0	0	0	0
A113	female	juvenile	18	363	shallow	travelling	15.73	2.02	2.3	0	0	0	0	1	0	0	0	0	0	0	0
A113	female	juvenile	18	364	shallow	travelling	0.95	0.6	0.48	0	0	0	0	1	0	0	0	0	0	0	0
A113	female	juvenile	18	365	shallow	travelling	16.81	1.96	3	0	0	0	0	1	0	0	0	0	0	0	0
A113	female	juvenile	18	366	shallow	travelling	31.66	2.08	2.93	0	0	0	0	1	0	0	0	0	0	0	0
A113	female	juvenile	18	367	shallow	travelling	41.76	2.3	2.66	0	0	0	0	1	0	0	0	0	0	0	0
A113	female	juvenile	18	368	shallow	travelling	18.47	2.41	2.73	0	0	0	0	1	0	0	0	0	0	0	0
A113	female	juvenile	18	369	shallow	travelling	18.99	2.19	2.77	0	0	0	0	1	0	0	0	0	0	0	0
A113	female	juvenile	18	370	shallow	travelling	23.46	2.3	2.65	0	0	0	0	1	0	0	0	0	0	0	0
A113	female	juvenile	18	371	shallow	travelling	27.82	3.25	2.33	0	0	0	0	1	0	0	0	0	0	0	0
A113	female	juvenile	18	372	shallow	travelling	31.84	1.99	2.98	0	0	0	0	1	0	0	0	0	0	0	0
A113	female	juvenile	18	373	shallow	travelling	0.81	0.54	0.32	0	0	0	0	1	0	0	0	0	0	0	0
A113	female	juvenile	18	374	shallow	travelling	40.73	2.5	2.79	0	0	0	0	1	0	0	0	0	0	0	0
A113	female	juvenile	19	375	shallow	travelling	22.41	2.09	2.6	0	0	0	0	1	0	0	0	0	0	0	0
A113	female	juvenile	19	376	shallow	travelling	22.46	2.3	2.67	0	0	0	0	1	0	0	0	0	0	0	0
A113	female	juvenile	19	377	shallow	travelling	29.76	2.33	2.96	0	0	0	0	1	0	0	0	0	0	0	0
A113	female	juvenile	19	378	shallow	travelling	35.05	2.48	3.29	0	0	0	0	1	0	0	0	0	0	0	0
A113	female	juvenile	19	379	shallow	travelling	45.53	2.15	2.61	0	0	0	0	1	0	0	0	0	0	0	0
A113	female	juvenile	19	380	shallow	travelling	16.62	2.2	2.8	0	0	0	0	1	0	0	0	0	0	0	0
A113	female	juvenile	19	381	shallow	travelling	19.45	2.12	1.78	0	0	0	0	1	0	0	0	0	0	0	0
A113	female	juvenile	19	382	shallow	travelling	18.02	2.5	2.4	0	0	0	0	1	0	0	0	0	0	0	0
A113	female	juvenile	19	383	shallow	travelling	21.1	2.04	2.71	0	0	0	0	1	0	0	0	0	0	0	0
A113	female	juvenile	19	384	shallow	travelling	24.74	2.39	2.79	0	0	0	0	1	0	0	0	0	0	0	0
A113	female	juvenile	19	385	shallow	travelling	54.13	2.84	2.25	0	0	0	0	1	0	0	0	0	0	0	0
A113	female	juvenile	19	386	shallow	travelling	18.91	2.22	2.07	0	0	0	0	1	0	0	0	0	0	0	0
A113	female	juvenile	19	387	shallow	travelling	29.47	2.08	3.36	0	0	0	0	1	0	0	0	0	0	0	0
A113	female	juvenile	19	388	shallow	travelling	16.31	2.21	2.81	0	0	0	0	1	0	0	0	0	0	0	0
A113	female	juvenile	19	389	shallow	travelling	18.94	2.37	3.43	0	0	0	0	1	0	0	0	0	0	0	0
A113	female	juvenile	19	390	shallow	travelling	31.17	2.37	3.37	0	0	0	0	1	0	0	0	0	0	0	0
A113	female	juvenile	19	391	shallow	travelling	26.96	1.97	2.78	0	0	0	0	1	0	0	0	0	0	0	0
A113	female	juvenile	19	392	shallow	travelling	22.27	2.3	3.42	0	0	0	0	1	0	0	0	0	0	0	0
A113	female	juvenile	19	393	shallow	travelling	33.34	1.87	2.8	0	0	0	0	1	0	0	0	0	0	0	0
A113	female	juvenile	19	394	shallow	travelling	30.8	2.2	3.43	0	0	0	0	1	0	0	0	0	0	0	0
A113	female	juvenile	19	395	shallow	travelling	22.04	2.05	2.54	0	0	0	0	1	0	0	0	0	0	0	0
A113	female	juvenile	20	396	shallow	travelling	20.83	1.95	2.54	0	0	0	0	1	0	0	0	0	0	0	0
A113	female	juvenile	20	397	shallow	travelling	28.76	2.04	2.42	0	0	0	0	1	0	0	0	0	0	0	0
A113	female	juvenile	20	398	shallow	travelling	23.45	1.98	2.4	0	0	0	0	1	0	0	0	0	0	0	0
A113	female	juvenile	20	399	shallow	travelling	32.85	2.88	2.72	0	0	0	0	1	0	0	0	0	0	0	0
A113	female	juvenile	20	400	shallow	travelling	37.82	2.61	2.74	0	0	0	0	1	0	0	0	0	0	0	0
A113	female	juvenile	20	401	shallow	travelling	18.1	1.74	2.74	0	0	0	0	1	0	0	0	0	0	0	0
A113	female	juvenile	20	402	shallow	travelling	31.09	2.11	3.23	0	0	0	0	1	0	0	0	0	0	0	0
A113	female	juvenile	20	403	shallow	travelling	26.86	2.13	2	0	0	0	0	1	0	0	0	0	0	0	0
A113	female	juvenile	20	404	shallow	travelling	29.12	2	3.36	0	0	0	0	1	0	0	0	0	0	0	0
A113	female	juvenile	20	405	shallow	travelling	23.63	2.19	2.82	0	0	0	0	1	0	0	0	0	0	0	0
A113	female	juvenile	20	406	shallow	travelling	35.77	2.15	2.77	0	0	0	0	1	0	0	0	0	0	0	0
A113	female	juvenile	20	407	shallow	travelling	19.36	2.25	2.22	0	0	0	0	1	0	0	0	0	0	0	0
A113	female	juvenile	20	408	shallow	travelling	16.45	2.19	3.12	0	0	0	0	1	0	0	0	0	0	0	0
A113	female	juvenile	20	409	shallow	travelling	19.95	2.11	3.21	0	0	0	0	1	0	0	0	0	0	0	0
A113	female	juvenile	20	410	shallow	travelling	21.84	1.88	2.08	0	0	0	0	1	0	0	0	0	0	0	0
A113	female	juvenile	20	411	shallow	travelling	47.01	3.15	3.35	0	0	0	0	1	0	0	0	0	0	0	0
A113	female	juvenile	20	412	shallow	travelling	20.54	1.96	2.85	0	0	0	0	1	0	0	0	0	0	0	0
A113	female	juvenile	20	413	shallow	travelling	22.47	1.98	2.94	0	0	0	0	1	0	0	0	0	0	0	0
A113	female	juvenile	20	414	shallow	travelling	19.65	2.1	3.15	0	0	0	0	1	0	0	0	0	0	0	0
A113	female	juvenile	20	415	shallow	travelling	28.37	2.59	2.77	0	0	0	0	1	0	0	0	0	0	0	0
A113	female	juvenile	20	416	shallow	travelling	25.07	2.18	2.78	0	0	0	0	1	0	0	0	0	0	0	0
A113	female	juvenile	21	417	shallow	travelling	28.68	2.26	2.61	0	0	0	0	1	0	0	0	0	0	0	0
A113	female	juvenile	21	418	shallow	travelling	35.84	2.52	2.65	0	0	0	0	1	0	0	0	0	0	0	0
A113	female	juvenile	21	419	shallow	travelling	29.3	2.15	3.2	0	0	0	0	1	0	0	0	0	0	0	0
A113	female	juvenile	21	420	shallow	travelling	28.69	2.08	3.15	0	0	0	0	1	0	0	0	0	0	0	0
A113	female	juvenile	21	421	shallow	travelling	19.96	2.08	2.87	0	0	0	0	1	0	0	0	0	0	0	0
A113	female	juvenile	21	422	shallow	travelling	20.48	1.92	2.76	0	0	0	0	1	0	0	0	0	0	0	0
A113	female	juvenile	21	423	shallow	travelling	43.64	2.91	3.4	0	0	0	0	1	0	0	0	0	0	0	0
A113	female	juvenile	21	424	shallow	travelling	22.27	2.29	3.04	0	0	0	0	1	0	0	0	0	0	0	0
A113	female	juvenile	21	425	shallow	travelling	31.73	2.29	2.89	0	0	0	0	1	0	0	0	0	0	0	0
A113	female	juvenile	21	426	shallow	travelling	26.86	2.14	3.52	0	0	0	0	1	0	0	0	0	0	0	0
A113	female	juvenile	21	427	shallow	travelling	13.69	1.56	3.83	0	0	0	0	1	0	0	0	0	0	0	0
A113	female	juvenile	21	428	shallow	travelling	22.19	2.52	3.21	0	0	0	0	1	0	0	0	0	0	0	0
A113	female	juvenile	21	429	shallow	travelling	17.52	1.92	3.47	0	0	0	0	1	0	0	0	0	0	0	0
A113	female	juvenile	21	430	shallow	travelling	19.19	2.12	3.55	0	0	0	0	1	0	0	0	0	0	0	0
A113	female	juvenile	21	431	shallow	travelling	51.8	2.32	2.52	0	0	0	0	1	0	0	0	0	0	0	0
A113	female	juvenile	21	432	shallow	travelling	49.53	3.26	2.34	0	0	0	0	1	0	0	0	0	0	0	0
A113	female	juvenile	21	433	shallow	travelling	18.42	2.03	3.07	0	0	0	0	1	0	0	0	0	0	0	0
A113	female	juvenile	21	434	shallow	travelling	17.15	2.43	3.17	0	0	0	0	1	0	0	0	0	0	0	0
A113	female	juvenile	21	435	shallow	travelling	17.43	2.09	4.39	0	0	0	0	1	0	0	0	0	0	0	0
A113	female	juvenile	21	436	shallow	travelling	41.17	2.15	3.13	0	0	0	0	1	0	0	0	0	0	0	0
A113	female	juvenile	22	437	shallow	travelling	40.02	2.69	2.9	0	0	0	0	1	0	0	0	0	0	0	0
A113	female	juvenile	22	438	shallow	travelling	37.45	2.23	2.94	0	0	0	0	1	0	0	0	0	0	0	0
A113	female	juvenile	22	439	shallow	travelling	31.13	2.12	2.73	0	0	0	0	1	0	0	0	0	0	0	0
A113	female	juvenile	22	440	shallow	travelling	32.48	2.33	2.81	0	0	0	0	1	0	0	0	0	0	0	0
A113	female	juvenile	22	441	shallow	travelling	19.79	3.81	2.14	0	0	0	0	1	0	0	0	0	0	0	0
A113	female	juvenile	22	442	shallow	travelling	22.93	2.95	2.41	0	0	0	0	1	0	0	0	0	0	0	0
A113	female	juvenile	22	443	shallow	travelling	23.25	2.3	2.98	0	0	0	0	1	0	0	0	0	0	0	0
A113	female	juvenile	22	444	shallow	travelling	14.72	1.91	2.55	0	0	0	0	1	0	0	0	0	0	0	0
A113	female	juvenile	22	445	shallow	travelling	15.97	2.1	3.45	0	0	0	0	1	0	0	0	0	0	0	0
A113	female	juvenile	22	446	shallow	travelling	28.78	2.82	3.05	0	0	0	0	1	0	0	0	0	0	0	0
A113	female	juvenile	22	447	shallow	travelling	3.88	0.71	3.75	0	0	0	0	1	0	0	0	0	0	0	0
A113	female	juvenile	22	448	shallow	travelling	38.81	2.69	2.9	0	0	0	0	1	0	0	0	0	0	0	0
A113	female	juvenile	22	449	shallow	travelling	25.72	2.39	3.74	0	0	0	0	1	0	0	0	0	0	0	0
A113	female	juvenile	22	450	shallow	travelling	26.19	2.31	4.25	0	0	0	0	1	0	0	0	0	0	0	0
A113	female	juvenile	22	451	shallow	travelling	43.27	2.38	3.63	0	0	0	0	1	0	0	0	0	0	0	0
A113	female	juvenile	22	452	shallow	travelling	29.97	2.49	3.34	0	0	0	0	1	0	0	0	0	0	0	0
A113	female	juvenile	22	453	shallow	travelling	19.68	2.14	2.63	0	0	0	0	1	0	0	0	0	0	0	0
A113	female	juvenile	22	454	shallow	travelling	20.19	2.25	2.74	0	0	0	0	1	0	0	0	0	0	0	0
A113	female	juvenile	22	455	shallow	travelling	28.78	2.56	3.02	0	0	0	0	1	0	0	0	0	0	0	0
A113	female	juvenile	22	456	shallow	travelling	26.55	2.26	2.87	0	0	0	0	1	0	0	0	0	0	0	0
A113	female	juvenile	22	457	shallow	travelling	28.91	2.87	2.59	0	0	0	0	1	0	0	0	0	0	0	0
A113	female	juvenile	23	458	shallow	travelling	22.93	2.58	3.75	0	0	0	0	1	0	0	0	0	0	0	0
A113	female	juvenile	23	459	shallow	travelling	23.77	2.62	2.92	0	0	0	0	1	0	0	0	0	0	0	0
A113	female	juvenile	23	460	shallow	travelling	24.4	2.3	2.84	0	0	0	0	1	0	0	0	0	0	0	0
A113	female	juvenile	23	461	shallow	travelling	21.38	2.59	3.47	0	0	0	0	1	0	0	0	0	0	0	0
A113	female	juvenile	23	462	shallow	travelling	25.23	2.67	3.01	0	0	0	0	1	0	0	0	0	0	0	0
A113	female	juvenile	23	463	shallow	travelling	26.42	2.38	3.23	0	0	0	0	1	0	0	0	0	0	0	0
A113	female	juvenile	23	464	shallow	travelling	24.38	2.47	3.33	0	0	0	0	1	0	0	0	0	0	0	0
A113	female	juvenile	23	465	shallow	travelling	23.39	1.94	3.93	0	0	0	0	1	0	0	0	0	0	0	0
A113	female	juvenile	23	466	shallow	travelling	45.07	1.86	2.92	0	0	0	0	1	0	0	0	0	0	0	0
A113	female	juvenile	23	467	shallow	travelling	24.28	2.3	3.16	0	0	0	0	1	0	0	0	0	0	0	0
A113	female	juvenile	23	468	shallow	travelling	17.76	1.59	3.22	0	0	0	0	1	0	0	0	0	0	0	0
A113	female	juvenile	23	469	shallow	travelling	23.25	1.8	4.72	0	0	0	0	1	0	0	0	0	0	0	0
A113	female	juvenile	23	470	shallow	travelling	21.84	1.72	3.51	0	0	0	0	1	0	0	0	0	0	0	0
A113	female	juvenile	23	471	shallow	travelling	32.84	2	4.44	0	0	0	0	1	0	0	0	0	0	0	0
A113	female	juvenile	23	472	shallow	travelling	33.11	2.56	3.34	0	0	0	0	1	0	0	0	0	0	0	0
A113	female	juvenile	23	473	shallow	travelling	20.06	2.51	3.29	0	0	0	0	1	0	0	0	0	0	0	0
A113	female	juvenile	23	474	shallow	travelling	32.57	2.54	3.26	0	0	0	0	1	0	0	0	0	0	0	0
A113	female	juvenile	23	475	shallow	travelling	22.56	3.28	2.97	0	0	0	0	1	0	0	0	0	0	0	0
A113	female	juvenile	23	476	shallow	travelling	38.99	2.29	3.54	0	0	0	0	1	0	0	0	0	0	0	0
A113	female	juvenile	23	477	shallow	travelling	38.1	2.67	4.07	0	0	0	0	1	0	0	0	0	0	0	0
A113	female	juvenile	24	478	shallow	travelling	34.2	2.28	3.77	0	0	0	0	1	0	0	0	0	0	0	0
A113	female	juvenile	24	479	shallow	travelling	26.11	2.17	3.1	0	0	0	0	1	0	0	0	0	0	0	0
A113	female	juvenile	24	480	shallow	travelling	21.89	2.24	2.99	0	0	0	0	1	0	0	0	0	0	0	0
A113	female	juvenile	24	481	shallow	travelling	22.1	2.55	3.67	0	0	0	0	1	0	0	0	0	0	0	0
A113	female	juvenile	24	482	shallow	travelling	22.55	2.15	3.73	0	0	0	0	1	0	0	0	0	0	0	0
A113	female	juvenile	24	483	shallow	travelling	18.55	2.28	3.22	0	0	0	0	1	0	0	0	0	0	0	0
A113	female	juvenile	24	484	shallow	travelling	40.7	2.64	3.69	0	0	0	0	1	0	0	0	0	0	0	0
A113	female	juvenile	24	485	shallow	travelling	16.5	1.55	4.15	0	0	0	0	1	0	0	0	0	0	0	0
A113	female	juvenile	24	486	shallow	travelling	14.65	1.92	3.65	0	0	0	0	1	0	0	0	0	0	0	0
A113	female	juvenile	24	487	shallow	travelling	17.93	2.21	2.11	0	0	0	0	1	0	0	0	0	0	0	0
A113	female	juvenile	24	488	shallow	travelling	31.25	2.41	3.25	0	0	0	0	1	0	0	0	0	0	0	0
A113	female	juvenile	24	489	shallow	travelling	35.79	2.48	2.54	0	0	0	0	1	0	0	0	0	0	0	0
A113	female	juvenile	24	490	shallow	travelling	30.94	2.82	2.93	0	0	0	0	1	0	0	0	0	0	0	0
A113	female	juvenile	24	491	shallow	travelling	19.58	1.87	2.54	0	0	0	0	1	0	0	0	0	0	0	0
A113	female	juvenile	24	492	shallow	travelling	59.99	2.6	3.86	0	0	0	0	1	0	0	0	0	0	0	0
A113	female	juvenile	24	493	shallow	travelling	18.14	2.36	2.27	0	0	0	0	1	0	0	0	0	0	0	0
A113	female	juvenile	24	494	shallow	travelling	18.81	1.99	2.74	0	0	0	0	1	0	0	0	0	0	0	0
A113	female	juvenile	24	495	shallow	travelling	20.23	2.3	2.87	0	0	0	0	1	0	0	0	0	0	0	0
A113	female	juvenile	24	496	shallow	travelling	21.75	2.54	3.88	0	0	0	0	1	0	0	0	0	0	0	0
A113	female	juvenile	24	497	shallow	travelling	14.95	1.83	2.83	0	0	0	0	1	0	0	0	0	0	0	0
A113	female	juvenile	24	498	shallow	travelling	13.02	1.68	3.36	0	0	0	0	1	0	0	0	0	0	0	0
A113	female	juvenile	24	499	shallow	travelling	37.9	2.03	2.04	0	0	0	0	1	0	0	0	0	0	0	0
A113	female	juvenile	25	500	shallow	travelling	52.18	3.27	3.35	0	0	0	0	1	0	0	0	0	0	0	0
A113	female	juvenile	25	501	shallow	travelling	24.26	2.47	2.71	0	0	0	0	1	0	0	0	0	0	0	0
A113	female	juvenile	25	502	shallow	travelling	22.45	2.21	3.52	0	0	0	0	1	0	0	0	0	0	0	0
A113	female	juvenile	25	503	shallow	travelling	14.04	1.54	3.72	0	0	0	0	1	0	0	0	0	0	0	0
A113	female	juvenile	25	504	shallow	travelling	21.66	1.95	2.75	0	0	0	0	1	0	0	0	0	0	0	0
A113	female	juvenile	25	505	shallow	travelling	21.96	2.12	2.87	0	0	0	0	1	0	0	0	0	0	0	0
A113	female	juvenile	25	506	shallow	travelling	22.01	1.86	3	0	0	0	0	1	0	0	0	0	0	0	0
A113	female	juvenile	25	507	shallow	travelling	19.96	2.08	4.13	0	0	0	0	1	0	0	0	0	0	0	0
A113	female	juvenile	25	508	shallow	travelling	23.33	1.86	3.02	0	0	0	0	1	0	0	0	0	0	0	0
A113	female	juvenile	25	509	shallow	travelling	14.55	1.93	3.45	0	0	0	0	1	0	0	0	0	0	0	0
A113	female	juvenile	25	510	shallow	travelling	20.47	1.61	3.2	0	0	0	0	1	0	0	0	0	0	0	0
A113	female	juvenile	25	511	shallow	travelling	18.06	2.11	2.78	0	0	0	0	1	0	0	0	0	0	0	0
A113	female	juvenile	25	512	shallow	travelling	0.52	0.58	0.24	0	0	0	0	1	0	0	0	0	0	0	0
A113	female	juvenile	25	513	shallow	travelling	27.75	2.13	2.69	0	0	0	0	1	0	0	0	0	0	0	0
A113	female	juvenile	25	514	shallow	travelling	34.93	3.61	0.25	0	0	0	0	1	0	0	0	0	0	0	0
A113	female	juvenile	25	515	shallow	travelling	0.88	0.57	2.59	0	0	0	0	1	0	0	0	0	0	0	0
A113	female	juvenile	25	516	shallow	travelling	23.12	1.9	2.76	0	0	0	0	1	0	0	0	0	0	0	0
A113	female	juvenile	25	517	shallow	travelling	27.26	2.73	2.79	0	0	0	0	1	0	0	0	0	0	0	0
A113	female	juvenile	25	518	shallow	travelling	38.35	2.36	3.37	0	0	0	0	1	0	0	0	0	0	0	0
A113	female	juvenile	25	519	shallow	travelling	14.25	1.55	2.95	0	0	0	0	1	0	0	0	0	0	0	0
A113	female	juvenile	25	520	shallow	travelling	16.11	1.59	2.92	0	0	0	0	1	0	0	0	0	0	0	0
A113	female	juvenile	25	521	shallow	travelling	29.76	2.11	3.97	0	0	0	0	1	0	0	0	0	0	0	0
A113	female	juvenile	25	522	shallow	travelling	29.97	1.89	3.29	0	0	0	0	1	0	0	0	0	0	0	0
A113	female	juvenile	25	523	shallow	travelling	28.62	1.94	2.56	0	0	0	0	1	0	0	0	0	0	0	0
A113	female	juvenile	26	524	shallow	travelling	22.96	1.84	2.97	0	0	0	0	1	0	0	0	0	0	0	0
A113	female	juvenile	26	525	shallow	travelling	23	1.59	2.81	0	0	0	0	1	0	0	0	0	0	0	0
A113	female	juvenile	26	526	shallow	travelling	24.7	1.64	3.05	0	0	0	0	1	0	0	0	0	0	0	0
A113	female	juvenile	26	527	shallow	travelling	11.95	1.93	2.53	0	0	0	0	1	0	0	0	0	0	0	0
A113	female	juvenile	26	528	shallow	travelling	17.29	2.04	2.81	0	0	0	0	1	0	0	0	0	0	0	0
A113	female	juvenile	26	529	shallow	travelling	28.08	1.98	2.85	0	0	0	0	1	0	0	0	0	0	0	0
A113	female	juvenile	26	530	shallow	travelling	28.31	2.57	2.98	0	0	0	0	1	0	0	0	0	0	0	0
A113	female	juvenile	26	531	shallow	travelling	26.72	2.28	3.78	0	0	0	0	1	0	0	0	0	0	0	0
A113	female	juvenile	26	532	shallow	travelling	25.24	1.75	3.25	0	0	0	0	1	0	0	0	0	0	0	0
A113	female	juvenile	26	533	shallow	travelling	23.25	2.13	2.97	0	0	0	0	1	0	0	0	0	0	0	0
A113	female	juvenile	26	534	shallow	travelling	15	1.79	2.6	0	0	0	0	1	0	0	0	0	0	0	0
A113	female	juvenile	26	535	shallow	travelling	18.47	1.92	2.94	0	0	0	0	1	0	0	0	0	0	0	0
A113	female	juvenile	26	536	shallow	travelling	30.7	1.89	3.14	0	0	0	0	1	0	0	0	0	0	0	0
A113	female	juvenile	26	537	shallow	travelling	47.15	3.61	2.9	0	0	0	0	1	0	0	0	0	0	0	0
A113	female	juvenile	26	538	shallow	travelling	22.39	2.07	4.5	0	0	0	0	1	0	0	0	0	0	0	0
A113	female	juvenile	26	539	shallow	travelling	18.22	1.84	3.29	0	0	0	0	1	0	0	0	0	0	0	0
A113	female	juvenile	26	540	shallow	travelling	12	1.4	3.4	0	0	0	0	1	0	0	0	0	0	0	0
A113	female	juvenile	26	541	shallow	travelling	0.87	0.53	0.62	0	0	0	0	1	0	0	0	0	0	0	0
A113	female	juvenile	26	542	shallow	travelling	34.81	2.64	3.47	0	0	0	0	1	0	0	0	0	0	0	0
A113	female	juvenile	26	543	logging	travelling	0.8	0.55	0.24	0	4.35511300510186e-310	0	0	0.021	0	0	0.979	0	2.47148129323851e-310	0	0
A113	female	juvenile	26	544	shallow	travelling	15.13	2.21	2.77	0	0	0	0	1	0	0	0	0	0	0	0
A113	female	juvenile	26	545	shallow	travelling	77.88	7.02	2.71	0	0	0	0	1	0	0	0	0	0	0	0
A113	female	juvenile	26	546	shallow	travelling	15.28	1.89	2.8	0	0	0	0	1	0	0	0	0	0	0	0
A113	female	juvenile	27	547	shallow	travelling	8.85	1.29	3.31	0	0	0	0	1	0	0	0	0	0	0	0
A113	female	juvenile	27	548	shallow	travelling	8.64	1.13	3.32	0	0	0	0	1	0	0	0	0	0	0	0
A113	female	juvenile	27	549	shallow	travelling	7.96	1.26	2.6	0	0	0	0	1	0	0	0	0	0	0	0
A113	female	juvenile	27	550	shallow	travelling	11.98	1.64	3.01	0	0	0	0	1	0	0	0	0	0	0	0
A113	female	juvenile	27	551	shallow	travelling	13.17	1.59	2.8	0	0	0	0	1	0	0	0	0	0	0	0
A113	female	juvenile	27	552	shallow	travelling	27.66	1.96	4.97	0	0	0	0	1	0	0	0	0	0	0	0
A113	female	juvenile	27	553	shallow	travelling	46.54	1.83	3.72	0	0	0	0	1	0	0	0	0	0	0	0
A113	female	juvenile	27	554	shallow	travelling	23.83	1.85	3.76	0	0	0	0	1	0	0	0	0	0	0	0
A113	female	juvenile	27	555	shallow	travelling	16.72	1.31	2.54	0	0	0	0	1	0	0	0	0	0	0	0
A113	female	juvenile	27	556	shallow	travelling	13.02	1.45	3.36	0	0	0	0	1	0	0	0	0	0	0	0
A113	female	juvenile	27	557	shallow	travelling	18.7	1.78	2.53	0	0	0	0	1	0	0	0	0	0	0	0
A113	female	juvenile	27	558	shallow	travelling	15.32	2.03	3.72	0	0	0	0	1	0	0	0	0	0	0	0
A113	female	juvenile	27	559	shallow	travelling	32.53	3.12	2.65	0	0	0	0	1	0	0	0	0	0	0	0
A113	female	juvenile	27	560	shallow	travelling	33.88	1.95	2.84	0	0	0	0	1	0	0	0	0	0	0	0
A113	female	juvenile	27	561	shallow	travelling	29.41	1.76	2.51	0	0	0	0	1	0	0	0	0	0	0	0
A113	female	juvenile	27	562	shallow	travelling	15.98	1.74	3.8	0	0	0	0	1	0	0	0	0	0	0	0
A113	female	juvenile	27	563	shallow	travelling	37.67	2.84	3.67	0	0	0	0	1	0	0	0	0	0	0	0
A113	female	juvenile	27	564	shallow	travelling	14.66	1.38	3.25	0	0	0	0	1	0	0	0	0	0	0	0
A113	female	juvenile	27	565	shallow	travelling	25.32	1.67	3.36	0	0	0	0	1	0	0	0	0	0	0	0
A113	female	juvenile	27	566	shallow	travelling	21.76	1.37	2.83	0	0	0	0	1	0	0	0	0	0	0	0
A113	female	juvenile	27	567	shallow	travelling	16.85	1.73	3.1	0	0	0	0	1	0	0	0	0	0	0	0
A113	female	juvenile	27	568	shallow	travelling	17.76	1.69	2.73	0	0	0	0	1	0	0	0	0	0	0	0
A113	female	juvenile	27	569	shallow	travelling	26.53	3.1	2.94	0	0	0	0	1	0	0	0	0	0	0	0
A113	female	juvenile	27	570	shallow	travelling	28.15	2.31	3.09	0	0	0	0	1	0	0	0	0	0	0	0
A113	female	juvenile	27	571	shallow	travelling	18.17	1.32	2.5	0	0	0	0	1	0	0	0	0	0	0	0
A113	female	juvenile	28	572	shallow	travelling	17.77	2.11	3.26	1.12987271278931e-312	0	0	0	1	0	0	0	2.99030001579602e-312	0	0	0
A113	female	juvenile	28	573	shallow	travelling	19.97	1.86	3.73	1.12987271278931e-312	0	0	0	1	0	0	0	2.99030001579602e-312	0	0	0
A113	female	juvenile	28	574	shallow	travelling	20.97	1.56	3	1.12987271278931e-312	0	0	0	1	0	0	0	2.99030001579602e-312	0	0	0
A113	female	juvenile	28	575	shallow	travelling	15.28	1.99	3.84	1.12987271278931e-312	0	0	0	1	0	0	0	2.99030001579602e-312	0	0	0
A113	female	juvenile	28	576	shallow	travelling	14	1.16	2.47	1.12987271278931e-312	0	0	0	1	0	0	0	2.99030001580096e-312	0	0	0
A113	female	juvenile	28	577	shallow	travelling	24.61	2.31	3.02	1.12987271278931e-312	0	0	0	1	0	0	0	2.99030001579602e-312	0	0	0
A113	female	juvenile	28	578	shallow	travelling	35.66	1.9	3.71	1.12987271278931e-312	0	0	0	1	0	0	0	2.99030001579602e-312	0	0	0
A113	female	juvenile	28	579	shallow	travelling	24.82	1.72	2.66	1.12987271278931e-312	0	0	0	1	0	0	0	2.99030001579602e-312	0	0	0
A113	female	juvenile	28	580	shallow	travelling	11.36	1.6	3.33	1.12987271278931e-312	0	0	0	1	0	0	0	2.99030001579602e-312	0	0	0
A113	female	juvenile	28	581	shallow	travelling	24.24	1.64	2.59	1.12987271278931e-312	0	0	0	1	0	0	0	2.99030001579602e-312	0	0	0
A113	female	juvenile	28	582	shallow	travelling	15.04	1.55	3.38	1.12987271278931e-312	0	0	0	1	0	0	0	2.99030001579602e-312	0	0	0
A113	female	juvenile	28	583	shallow	travelling	17.65	2.19	2.74	1.12987271278931e-312	0	0	0	1	0	0	0	2.99030001579602e-312	0	0	0
A113	female	juvenile	28	584	shallow	travelling	46.21	2.46	2.87	1.12987271278931e-312	0	0	0	1	0	0	0	2.99030001579602e-312	0	0	0
A113	female	juvenile	28	585	shallow	travelling	22.32	1.58	3.38	1.12987271278931e-312	0	0	0	1	0	0	0	2.99030001579602e-312	0	0	0
A113	female	juvenile	28	586	shallow	travelling	21.47	1.59	2.93	1.12987271278931e-312	0	0	0	1	0	0	0	2.99030001579602e-312	0	0	0
A113	female	juvenile	28	587	shallow	travelling	23.84	2.1	2.57	1.12987271278931e-312	0	0	0	1	0	0	0	2.99030001579602e-312	0	0	0
A113	female	juvenile	28	588	shallow	travelling	22.78	1.87	2.95	1.12987271278931e-312	0	0	0	1	0	0	0	2.99030001579602e-312	0	0	0
A113	female	juvenile	28	589	shallow	travelling	27.57	1.66	3.53	1.12987271278931e-312	0	0	0	1	0	0	0	2.99030001579602e-312	0	0	0
A113	female	juvenile	28	590	shallow	travelling	33.41	2.49	2.25	1.12987271278931e-312	0	0	0	1	0	0	0	2.99030001579602e-312	0	0	0
A113	female	juvenile	28	591	shallow	travelling	21.5	2.71	3.05	1.12987271278931e-312	0	0	0	1	0	0	0	2.99030001579602e-312	0	0	0
A113	female	juvenile	28	592	shallow	travelling	7.67	1.05	3.59	1.12987271278931e-312	0	0	0	1	0	0	0	2.99030001579602e-312	0	0	0
A113	female	juvenile	28	593	shallow	travelling	13.24	1.46	2.62	1.12987271354029e-312	0	0	0	1	0	0	0	2.99030001538594e-312	0	0	0
A113	female	juvenile	28	594	shallow	travelling	19.06	1.9	3.41	1.12987271292271e-312	0	0	0	1	0	0	0	2.99030001560333e-312	0	0	0
A113	female	juvenile	28	595	shallow	travelling	27.68	1.63	2.94	1.12987271229524e-312	0	0	0	1	0	0	0	2.99030001483259e-312	0	0	0
A113	female	juvenile	29	596	shallow	travelling	15.02	1.85	2.08	0	0	0	0	1	0	0	0	0	0	0	0
A113	female	juvenile	29	597	shallow	travelling	19.92	1.73	3.4	0	0	0	0	1	0	0	0	0	0	0	0
A113	female	juvenile	29	598	shallow	travelling	16.92	1.46	2.55	0	0	0	0	1	0	0	0	0	0	0	0
A113	female	juvenile	29	599	shallow	travelling	19	2.15	2.25	0	0	0	0	1	0	0	0	0	0	0	0
A113	female	juvenile	29	600	shallow	travelling	12.67	1.75	3.24	0	0	0	0	1	0	0	0	0	0	0	0
A113	female	juvenile	29	601	shallow	travelling	25.39	1.72	3.7	0	0	0	0	1	0	0	0	0	0	0	0
A113	female	juvenile	29	602	shallow	travelling	35.66	2.05	3.94	0	0	0	0	1	0	0	0	0	0	0	0
A113	female	juvenile	29	603	shallow	travelling	36.77	1.87	3.4	0	0	0	0	1	0	0	0	0	0	0	0
A113	female	juvenile	29	604	shallow	travelling	18.23	1.56	3.04	0	0	0	0	1	0	0	0	0	0	0	0
A113	female	juvenile	29	605	shallow	travelling	13.83	1.55	3.01	0	0	0	0	1	0	0	0	0	0	0	0
A113	female	juvenile	29	606	shallow	travelling	15.14	1.61	3.43	0	0	0	0	1	0	0	0	0	0	0	0
A113	female	juvenile	29	607	shallow	travelling	11.88	1.47	2.91	0	0	0	0	1	0	0	0	0	0	0	0
A113	female	juvenile	29	608	shallow	travelling	21.06	1.94	3.33	0	0	0	0	1	0	0	0	0	0	0	0
A113	female	juvenile	29	609	shallow	travelling	30.51	1.94	3.53	0	0	0	0	1	0	0	0	0	0	0	0
A113	female	juvenile	29	610	shallow	travelling	34.3	2.59	2.97	0	0	0	0	1	0	0	0	0	0	0	0
A113	female	juvenile	29	611	shallow	travelling	26.7	2.35	2.76	0	0	0	0	1	0	0	0	0	0	0	0
A113	female	juvenile	29	612	shallow	travelling	28.15	2.08	2.91	0	0	0	0	1	0	0	0	0	0	0	0
A113	female	juvenile	29	613	shallow	travelling	34.86	2.81	2.67	0	0	0	0	1	0	0	0	0	0	0	0
A113	female	juvenile	29	614	shallow	travelling	38.96	2.82	2.5	0	0	0	0	1	0	0	0	0	0	0	0
A113	female	juvenile	29	615	shallow	travelling	18.86	1.76	3.23	0	0	0	0	1	0	0	0	0	0	0	0
A113	female	juvenile	29	616	shallow	travelling	21.67	1.59	4.05	0	0	0	0	1	0	0	0	0	0	0	0
A113	female	juvenile	29	617	shallow	travelling	31.75	1.84	2.67	0	0	0	0	1	0	0	0	0	0	0	0
A113	female	juvenile	29	618	shallow	travelling	29.66	1.97	3.04	0	0	0	0	1	0	0	0	0	0	0	0
A113	female	juvenile	30	619	shallow	travelling	37.99	2.71	3.34	0	0	0	0	0.999	0	0	0	0	0	0	0
A113	female	juvenile	30	620	shallow	travelling	30.99	2.51	3.66	0	0	0	0	0.999	0	0	0	0	0	0	0
A113	female	juvenile	30	621	shallow	travelling	16.88	1.85	3.28	0	0	0	0	0.999	0	0	0	0	0	0	0
A113	female	juvenile	30	622	shallow	travelling	16.27	2.09	3.28	0	0	0	0	0.999	0	0	0	0	0	0	0
A113	female	juvenile	30	623	shallow	travelling	18.38	2.19	2.87	0	0	0	0	0.999	0	0	0	0	0	0	0
A113	female	juvenile	30	624	shallow	travelling	20.65	2.14	3.56	0	0	0	0	0.999	0	0	0	0	0	0	0
A113	female	juvenile	30	625	shallow	travelling	28.82	2.53	3.84	0	0	0	0	0.999	0	0	0	0	0	0	0
A113	female	juvenile	30	626	shallow	travelling	27.96	2.96	3.54	0	0	0	0	0.999	0	0	0	0	0	0	0
A113	female	juvenile	30	627	shallow	travelling	37.62	4.06	3.59	0	0	0	0	0.999	0	0	0	0	0	0	0
A113	female	juvenile	30	628	shallow	travelling	31.13	3.02	3.7	0	0	0	0	0.999	0	0	0	0	0	0	0
A113	female	juvenile	30	629	shallow	travelling	29.08	3.47	3.14	0	0	0	0	0.999	0	0	0	0	0	0	0
A113	female	juvenile	30	630	shallow	travelling	26.69	1.96	2.6	0	0	0	0	0.999	0	0	0	0	0	0	0
A113	female	juvenile	30	631	shallow	travelling	28.87	2.53	3.84	0	0	0	0	0.999	0	0	0	0	0	0	0
A113	female	juvenile	30	632	shallow	travelling	20.62	1.78	3.75	0	0	0	0	0.999	0	0	0	0	0	0	0
A113	female	juvenile	30	633	shallow	travelling	23.05	1.48	3.53	0	0	0	0	0.999	0	0	0	0	0	0	0
A113	female	juvenile	30	634	shallow	travelling	20.91	1.87	8.62	0	0	0	0	0.999	0	0	0	0	0	0	0
A113	female	juvenile	30	635	shallow	travelling	29.52	2.41	3.51	0	0	0	0	0.999	0	0	0	0	0	0	0
A113	female	juvenile	30	636	shallow	travelling	31.82	3.02	3.51	0	0	0	0	0.999	0	0	0	0	0	0	0
A113	female	juvenile	30	637	shallow	travelling	29.13	2.03	3.97	0	0	0	0	0.999	0	0	0	0	0	0	0
A113	female	juvenile	30	638	shallow	travelling	33.35	2.71	3.83	0	0	0	0	0.999	0	0	0	0	0	0	0
A113	female	juvenile	31	639	shallow	travelling	43.05	3.47	3.44	0	0	0	0	0.999	0	0	0	0	0	0	0
A113	female	juvenile	31	640	shallow	travelling	22.25	1.77	2.56	0	0	0	0	0.999	0	0	0	0	0	0	0
A113	female	juvenile	31	641	shallow	travelling	22.17	2.11	3.5	0	0	0	0	0.999	0	0	0	0	0	0	0
A113	female	juvenile	31	642	shallow	travelling	22.25	1.4	5.45	0	0	0	0	0.999	0	0	0	0	0	0	0
A113	female	juvenile	31	643	shallow	travelling	22.1	1.28	4.18	0	0	0	0	0.999	0	0	0	0	0	0	0
A113	female	juvenile	31	644	shallow	travelling	17.76	1.1	3.3	0	0	0	0	0.999	0	0	0	0	0	0	0
A113	female	juvenile	31	645	shallow	travelling	27.91	1.68	3.23	0	0	0	0	0.999	0	0	0	0	0	0	0
A113	female	juvenile	31	646	shallow	travelling	18.93	2.05	2.94	0	0	0	0	0.999	0	0	0	0	0	0	0
A113	female	juvenile	31	647	shallow	travelling	26	2.23	2.76	0	0	0	0	0.999	0	0	0	0	0	0	0
A113	female	juvenile	31	648	shallow	travelling	29.44	1.86	3.81	0	0	0	0	0.999	0	0	0	0	0	0	0
A113	female	juvenile	31	649	shallow	travelling	39.35	2.55	3.6	0	0	0	0	0.999	0	0	0	0	0	0	0
A113	female	juvenile	31	650	shallow	travelling	10.55	1.29	3.18	0	0	0	0	0.999	0	0	0	0	0	0	0
A113	female	juvenile	31	651	shallow	travelling	24.66	1.57	3.06	0	0	0	0	0.999	0	0	0	0	0	0	0
A113	female	juvenile	31	652	shallow	travelling	15.88	2.62	2.83	0	0	0	0	0.999	0	0	0	0	0	0	0
A113	female	juvenile	31	653	shallow	travelling	13.19	1.74	3.97	0	0	0	0	0.999	0	0	0	0	0	0	0
A113	female	juvenile	31	654	shallow	travelling	39.99	2.62	3.91	0	0	0	0	0.999	0	0	0	0	0	0	0
A113	female	juvenile	31	655	shallow	travelling	30.5	2.64	2.72	0	0	0	0	0.999	0	0	0	0	0	0	0
A113	female	juvenile	31	656	shallow	travelling	19.48	2.21	2.56	0	0	0	0	0.999	0	0	0	0	0	0	0
A113	female	juvenile	31	657	shallow	travelling	25.07	2.06	3.22	0	0	0	0	0.999	0	0	0	0	0	0	0
A113	female	juvenile	31	658	shallow	travelling	30.7	2.51	3.59	0	0	0	0	0.999	0	0	0	0	0	0	0
A113	female	juvenile	31	659	shallow	travelling	33.57	2.1	3.22	0	0	0	0	0.999	0	0	0	0	0	0	0
A113	female	juvenile	32	660	shallow	travelling	19.75	2.04	3.1	0	0	0	0	1	0	0	0	0	0	0	0
A113	female	juvenile	32	661	shallow	travelling	10.64	1.65	2.07	0	0	0	0	1	0	0	0	0	0	0	0
A113	female	juvenile	32	662	shallow	travelling	23.33	1.9	3.82	0	0	0	0	1	0	0	0	0	0	0	0
A113	female	juvenile	32	663	shallow	travelling	35.07	2.34	3.57	0	0	0	0	1	0	0	0	0	0	0	0
A113	female	juvenile	32	664	shallow	travelling	21.28	1.58	3.23	0	0	0	0	1	0	0	0	0	0	0	0
A113	female	juvenile	32	665	shallow	travelling	29.39	2.43	3.62	0	0	0	0	1	0	0	0	0	0	0	0
A113	female	juvenile	32	666	shallow	travelling	19.4	1.5	3.93	0	0	0	0	1	0	0	0	0	0	0	0
A113	female	juvenile	32	667	shallow	travelling	13.35	1.29	3.6	0	0	0	0	1	0	0	0	0	0	0	0
A113	female	juvenile	32	668	shallow	travelling	9.52	1.15	3.75	0	0	0	0	1	0	0	0	0	0	0	0
A113	female	juvenile	32	669	shallow	travelling	29.54	1.52	3.33	0	0	0	0	1	0	0	0	0	0	0	0
A113	female	juvenile	32	670	shallow	travelling	24.45	1.74	3.66	0	0	0	0	1	0	0	0	0	0	0	0
A113	female	juvenile	32	671	shallow	travelling	22.62	1.72	3.21	0	0	0	0	1	0	0	0	0	0	0	0
A113	female	juvenile	32	672	shallow	travelling	38.89	2.09	3.25	0	0	0	0	1	0	0	0	0	0	0	0
A113	female	juvenile	32	673	shallow	travelling	37.87	2.45	2.63	0	0	0	0	1	0	0	0	0	0	0	0
A113	female	juvenile	32	674	shallow	travelling	11.94	1.56	3.18	0	0	0	0	1	0	0	0	0	0	0	0
A113	female	juvenile	32	675	shallow	travelling	19.68	2.02	3.34	0	0	0	0	1	0	0	0	0	0	0	0
A113	female	juvenile	32	676	shallow	travelling	27.75	2.12	3.44	0	0	0	0	1	0	0	0	0	0	0	0
A113	female	juvenile	32	677	shallow	travelling	24.48	2.13	3.37	0	0	0	0	1	0	0	0	0	0	0	0
A113	female	juvenile	32	678	shallow	travelling	22.93	1.65	2.76	0	0	0	0	1	0	0	0	0	0	0	0
A113	female	juvenile	32	679	shallow	travelling	31.4	2.12	3.39	0	0	0	0	1	0	0	0	0	0	0	0
A113	female	juvenile	32	680	shallow	travelling	17.27	2.01	2.77	0	0	0	0	1	0	0	0	0	0	0	0
A113	female	juvenile	32	681	shallow	travelling	25.42	1.96	3.5	0	0	0	0	1	0	0	0	0	0	0	0
A113	female	juvenile	32	682	shallow	travelling	19.96	1.94	3.58	0	0	0	0	1	0	0	0	0	0	0	0
A113	female	juvenile	33	683	shallow	travelling	21.09	1.94	3.95	0	0	0	0	1	0	0	0	0	0	0	0
A113	female	juvenile	33	684	shallow	travelling	19.58	1.74	3.79	0	0	0	0	1	0	0	0	0	0	0	0
A113	female	juvenile	33	685	shallow	travelling	37.09	2.12	4.13	0	0	0	0	1	0	0	0	0	0	0	0
A113	female	juvenile	33	686	shallow	travelling	33.44	2.05	3.38	0	0	0	0	1	0	0	0	0	0	0	0
A113	female	juvenile	33	687	shallow	travelling	50.4	2.09	2.63	0	0	0	0	1	0	0	0	0	0	0	0
A113	female	juvenile	33	688	shallow	travelling	43.1	2.21	4.21	0	0	0	0	1	0	0	0	0	0	0	0
A113	female	juvenile	33	689	shallow	travelling	30.74	2.06	3.25	0	0	0	0	1	0	0	0	0	0	0	0
A113	female	juvenile	33	690	shallow	travelling	13.81	1.52	4.05	0	0	0	0	1	0	0	0	0	0	0	0
A113	female	juvenile	33	691	shallow	travelling	27.56	2.21	3.44	0	0	0	0	1	0	0	0	0	0	0	0
A113	female	juvenile	33	692	shallow	travelling	41.41	2.67	3.14	0	0	0	0	1	0	0	0	0	0	0	0
A113	female	juvenile	33	693	shallow	travelling	18.71	1.92	4.65	0	0	0	0	1	0	0	0	0	0	0	0
A113	female	juvenile	33	694	shallow	travelling	18.55	1.75	3.14	0	0	0	0	1	0	0	0	0	0	0	0
A113	female	juvenile	33	695	shallow	travelling	18.84	1.56	3.98	0	0	0	0	1	0	0	0	0	0	0	0
A113	female	juvenile	33	696	shallow	travelling	21.6	1.41	4.28	0	0	0	0	1	0	0	0	0	0	0	0
A113	female	juvenile	33	697	shallow	travelling	34.96	2.03	3.47	0	0	0	0	1	0	0	0	0	0	0	0
A113	female	juvenile	33	698	shallow	travelling	30.23	1.94	3.09	0	0	0	0	1	0	0	0	0	0	0	0
A113	female	juvenile	33	699	shallow	travelling	17.41	1.21	3.37	0	0	0	0	1	0	0	0	0	0	0	0
A113	female	juvenile	33	700	shallow	travelling	13.18	1.4	3.31	0	0	0	0	1	0	0	0	0	0	0	0
A113	female	juvenile	33	701	shallow	travelling	11.82	1.01	4.91	0	0	0	0	1	0	0	0	0	0	0	0
A113	female	juvenile	33	702	shallow	travelling	22	1.69	3.12	0	0	0	0	1	0	0	0	0	0	0	0
A113	female	juvenile	34	703	shallow	foraging	16.28	1.69	3.68	0	0	0	0	0	0	0	0	1	0	0	0
A113	female	juvenile	34	704	shallow	foraging	52.98	2.99	2.67	0	0	0	0	0	0	0	0	1	0	0	0
A113	female	juvenile	34	705	shallow	foraging	33.98	3.74	2.49	0	0	0	0	0	0	0	0	1	0	0	0
A113	female	juvenile	34	706	shallow	foraging	32.82	2.89	2.84	0	0	0	0	0	0	0	0	1	0	0	0
A113	female	juvenile	34	707	shallow	foraging	13.51	1.79	2.72	0	0	0	0	0	0	0	0	1	0	0	0
A113	female	juvenile	34	708	shallow	foraging	18.7	2.13	2.73	0	0	0	0	0	0	0	0	1	0	0	0
A113	female	juvenile	34	709	shallow	foraging	17.52	2.04	3.44	0	0	0	0	0	0	0	0	1	0	0	0
A113	female	juvenile	34	710	shallow	foraging	19.68	2	3.71	0	0	0	0	0	0	0	0	1	0	0	0
A113	female	juvenile	34	711	shallow	foraging	27.97	1.78	3.22	0	0	0	0	0	0	0	0	1	0	0	0
A113	female	juvenile	34	712	shallow	foraging	20.37	2.22	3.99	0	0	0	0	0	0	0	0	1	0	0	0
A113	female	juvenile	34	713	shallow	foraging	16.19	2.09	4.16	0	0	0	0	0	0	0	0	1	0	0	0
A113	female	juvenile	34	714	deep	foraging	371.48	99.99	2.33	0	0	0	0	0	0	0	0	0	0	1	0
A113	female	juvenile	35	715	shallow	foraging	4.51	0.9	2.8	0	0	0	0	0	0	0	0	1	0	0	0
A113	female	juvenile	35	716	shallow	foraging	3.58	0.81	3.98	0	0	0	0	0	0	0	0	1	0	0	0
A113	female	juvenile	35	717	shallow	foraging	4.76	0.88	2.58	0	0	0	0	0	0	0	0	1	0	0	0
A113	female	juvenile	35	718	shallow	foraging	4.42	0.91	2.97	0	0	0	0	0	0	0	0	1	0	0	0
A113	female	juvenile	35	719	shallow	foraging	4.69	0.94	2.89	0	0	0	0	0	0	0	0	1	0	0	0
A113	female	juvenile	35	720	shallow	foraging	5.59	1.08	2.55	0	0	0	0	0	0	0	0	1	0	0	0
A113	female	juvenile	35	721	shallow	foraging	6.46	1.15	2.23	0	0	0	0	0	0	0	0	1	0	0	0
A113	female	juvenile	35	722	shallow	foraging	6.72	1.23	2.47	0	0	0	0	0	0	0	0	1	0	0	0
A113	female	juvenile	35	723	shallow	foraging	8.32	1.56	1.98	0	0	0	0	0	0	0	0	1	0	0	0
A113	female	juvenile	35	724	shallow	foraging	8.7	1.66	2.47	0	0	0	0	0	0	0	0	1	0	0	0
A113	female	juvenile	35	725	shallow	foraging	10.34	1.77	2.35	0	0	0	0	0	0	0	0	1	0	0	0
A113	female	juvenile	35	726	shallow	foraging	10.29	1.67	2.39	0	0	0	0	0	0	0	0	1	0	0	0
A113	female	juvenile	35	727	shallow	foraging	14.47	2.17	2.04	0	0	0	0	0	0	0	0	1	0	0	0
A113	female	juvenile	35	728	shallow	foraging	9.97	1.74	2.19	0	0	0	0	0	0	0	0	1	0	0	0
A113	female	juvenile	35	729	deep	foraging	254.67	78.15	1.92	0	0	0	0	0	0	0	0	0	0	1	0
A113	female	juvenile	35	730	shallow	foraging	9.07	1.2	2.41	0	0	0	0	0	0	0	0	1	0	0	0
A113	female	juvenile	35	731	shallow	foraging	9.83	1.41	2.45	0	0	0	0	0	0	0	0	1	0	0	0
A113	female	juvenile	35	732	shallow	foraging	14.88	1.67	2.48	0	0	0	0	0	0	0	0	1	0	0	0
A113	female	juvenile	35	733	shallow	foraging	17.07	2.48	2.5	0	0	0	0	0	0	0	0	1	0	0	0
A113	female	juvenile	35	734	shallow	foraging	10.58	1.96	2.44	0	0	0	0	0	0	0	0	1	0	0	0
A113	female	juvenile	35	735	shallow	foraging	13.24	1.94	2.97	0	0	0	0	0	0	0	0	1	0	0	0
A113	female	juvenile	35	736	medium	foraging	154.25	11.27	2.01	0	0	0	0	0	0	0	0	0	1	0	0
A113	female	juvenile	36	737	shallow	resting	12	1.5	2.57	1	0	0	0	0	0	0	0	0	0	0	0
A113	female	juvenile	36	738	shallow	resting	11.8	1.52	3.67	1	0	0	0	0	0	0	0	0	0	0	0
A113	female	juvenile	36	739	shallow	resting	17.54	2.19	2.58	1	0	0	0	0	0	0	0	0	0	0	0
A113	female	juvenile	36	740	shallow	resting	11.41	1.7	3.01	1	0	0	0	0	0	0	0	0	0	0	0
A113	female	juvenile	36	741	shallow	resting	29.42	2.51	2.39	1	0	0	0	0	0	0	0	0	0	0	0
A113	female	juvenile	36	742	shallow	resting	15.13	2.21	2.92	1	0	0	0	0	0	0	0	0	0	0	0
A113	female	juvenile	36	743	shallow	resting	24.06	2.8	2.64	1	0	0	0	0	0	0	0	0	0	0	0
A113	female	juvenile	36	744	shallow	resting	31.55	3.14	2.74	1	0	0	0	0	0	0	0	0	0	0	0
A113	female	juvenile	36	745	medium	resting	70.96	8.96	2.94	0.002	0.998	0	0	0	0	0	0	0	0	0	0
A113	female	juvenile	36	746	logging	resting	23.53	3.08	31.97	0	0	0	1	0	0	0	0	0	0	0	0
A113	female	juvenile	36	747	shallow	resting	1.36	0.58	0.28	1	0	0	0	0	0	0	0	0	0	0	0
A113	female	juvenile	36	748	shallow	resting	34.41	3.27	2.73	1	0	0	0	0	0	0	0	0	0	0	0
A113	female	juvenile	36	749	shallow	resting	19.27	3.08	2.07	1	0	0	0	0	0	0	0	0	0	0	0
A113	female	juvenile	36	750	shallow	resting	42.74	6.09	3.91	1	0	0	0	0	0	0	0	0	0	0	0
A113	female	juvenile	36	751	logging	resting	15.28	1.6	14.53	0	0	0	1	0	0	0	0	0	0	0	0
A113	female	juvenile	36	752	logging	resting	11.85	1.23	20.99	0	0	0	1	0	0	0	0	0	0	0	0
A113	female	juvenile	36	753	shallow	resting	27.33	1.99	4.26	1	0	0	0	0	0	0	0	0	0	0	0
A113	female	juvenile	36	754	shallow	resting	30.22	2.4	3.47	1	0	0	0	0	0	0	0	0	0	0	0
A113	female	juvenile	36	755	shallow	resting	21.82	2.68	2.95	1	0	0	0	0	0	0	0	0	0	0	0
A113	female	juvenile	36	756	medium	resting	152.9	7.86	2.86	0	1	0	0	0	0	0	0	0	0	0	0
A113	female	juvenile	37	757	shallow	travelling	18.76	2.3	2.56	0	0	0	0	1	0	0	0	0	0	0	0
A113	female	juvenile	37	758	shallow	travelling	13.53	1.96	3.79	0	0	0	0	1	0	0	0	0	0	0	0
A113	female	juvenile	37	759	shallow	travelling	9.44	1.41	4.33	0	0	0	0	1	0	0	0	0	0	0	0
A113	female	juvenile	37	760	shallow	travelling	17.91	1.57	2.62	0	0	0	0	1	0	0	0	0	0	0	0
A113	female	juvenile	37	761	shallow	travelling	34.52	3.14	3.14	0	0	0	0	1	0	0	0	0	0	0	0
A113	female	juvenile	37	762	shallow	travelling	6.13	0.92	2.87	0	0	0	0	1	0	0	0	0	0	0	0
A113	female	juvenile	37	763	medium	travelling	180.04	16.59	3.3	0	0	0	0	0	1	0	0	0	0	0	0
A113	female	juvenile	37	764	shallow	travelling	13.01	1.89	2.91	0	0	0	0	1	0	0	0	0	0	0	0
A113	female	juvenile	37	765	shallow	travelling	14.81	1.7	2.33	0	0	0	0	1	0	0	0	0	0	0	0
A113	female	juvenile	37	766	shallow	travelling	18.04	2.39	2.73	0	0	0	0	1	0	0	0	0	0	0	0
A113	female	juvenile	37	767	shallow	travelling	11.34	1.8	2.22	0	0	0	0	1	0	0	0	0	0	0	0
A113	female	juvenile	37	768	shallow	travelling	60.57	4.63	2.78	0	0	0	0	1	0	0	0	0	0	0	0
A113	female	juvenile	37	769	shallow	travelling	42.07	3.87	2.55	0	0	0	0	1	0	0	0	0	0	0	0
A113	female	juvenile	37	770	shallow	travelling	36.44	3.43	2.33	0	0	0	0	1	0	0	0	0	0	0	0
A113	female	juvenile	37	771	shallow	travelling	52.41	4.61	2.55	0	0	0	0	1	0	0	0	0	0	0	0
A113	female	juvenile	37	772	shallow	travelling	27.18	2.99	2.11	0	0	0	0	1	0	0	0	0	0	0	0
A113	female	juvenile	38	773	shallow	travelling	17.15	2.26	2.97	0	0	0	0	1	0	0	0	0	0	0	0
A113	female	juvenile	38	774	shallow	travelling	21.04	2.48	2.99	0	0	0	0	1	0	0	0	0	0	0	0
A113	female	juvenile	38	775	shallow	travelling	31.94	2.93	2.59	0	0	0	0	1	0	0	0	0	0	0	0
A113	female	juvenile	38	776	shallow	travelling	33.31	3.35	2.99	0	0	0	0	1	0	0	0	0	0	0	0
A113	female	juvenile	38	777	shallow	travelling	16.94	2.33	2.85	0	0	0	0	1	0	0	0	0	0	0	0
A113	female	juvenile	38	778	medium	travelling	161.99	8.73	2.34	0	0	0	0	0	1	0	0	0	0	0	0
A113	female	juvenile	38	779	shallow	travelling	12.41	1.7	2.05	0	0	0	0	1	0	0	0	0	0	0	0
A113	female	juvenile	38	780	shallow	travelling	10.39	1.54	2.14	0	0	0	0	1	0	0	0	0	0	0	0
A113	female	juvenile	38	781	shallow	travelling	13.99	1.61	3.21	0	0	0	0	1	0	0	0	0	0	0	0
A113	female	juvenile	38	782	shallow	travelling	17.94	2.02	2.55	0	0	0	0	1	0	0	0	0	0	0	0
A113	female	juvenile	38	783	shallow	travelling	30.57	2.96	2.92	0	0	0	0	1	0	0	0	0	0	0	0
A113	female	juvenile	38	784	shallow	travelling	37.23	3.24	2.49	0	0	0	0	1	0	0	0	0	0	0	0
A113	female	juvenile	38	785	shallow	travelling	16.61	2.47	2.27	0	0	0	0	1	0	0	0	0	0	0	0
A113	female	juvenile	38	786	medium	travelling	170.42	11.24	2.51	0	0	0	0	0	1	0	0	0	0	0	0
A113	female	juvenile	39	787	shallow	travelling	10.5	1.55	3.48	0	0	0	0	1	0	0	0	0	0	0	0
A113	female	juvenile	39	788	shallow	travelling	10.13	1.41	2.94	0	0	0	0	1	0	0	0	0	0	0	0
A113	female	juvenile	39	789	shallow	travelling	5.67	1	2.75	0	0	0	0	1	0	0	0	0	0	0	0
A113	female	juvenile	39	790	shallow	travelling	5.54	1	3.07	0	0	0	0	1	0	0	0	0	0	0	0
A113	female	juvenile	39	791	shallow	travelling	26.75	2.23	3.24	0	0	0	0	1	0	0	0	0	0	0	0
A113	female	juvenile	39	792	shallow	travelling	21.87	2.05	2.74	0	0	0	0	1	0	0	0	0	0	0	0
A113	female	juvenile	39	793	shallow	travelling	39.15	2.91	3.47	0	0	0	0	1	0	0	0	0	0	0	0
A113	female	juvenile	39	794	shallow	travelling	35.53	3.17	3.49	0	0	0	0	1	0	0	0	0	0	0	0
A113	female	juvenile	39	795	shallow	travelling	39	2.73	2.63	0	0	0	0	1	0	0	0	0	0	0	0
A113	female	juvenile	39	796	shallow	travelling	34.89	2.63	3.39	0	0	0	0	1	0	0	0	0	0	0	0
A113	female	juvenile	39	797	shallow	travelling	38.04	2.03	2.68	0	0	0	0	1	0	0	0	0	0	0	0
A113	female	juvenile	39	798	shallow	travelling	59.19	5.14	2.69	0	0	0	0	1	0	0	0	0	0	0	0
A113	female	juvenile	39	799	shallow	travelling	25.02	2.21	2.95	0	0	0	0	1	0	0	0	0	0	0	0
A113	female	juvenile	39	800	shallow	travelling	27.14	2.08	2.98	0	0	0	0	1	0	0	0	0	0	0	0
A113	female	juvenile	39	801	shallow	travelling	58.77	3.42	2.93	0	0	0	0	1	0	0	0	0	0	0	0
A113	female	juvenile	39	802	shallow	travelling	36.95	2.73	2.04	0	0	0	0	1	0	0	0	0	0	0	0
A113	female	juvenile	39	803	shallow	travelling	31.99	2.68	3.25	0	0	0	0	1	0	0	0	0	0	0	0
A113	female	juvenile	39	804	shallow	travelling	37.57	2.39	3.91	0	0	0	0	1	0	0	0	0	0	0	0
A113	female	juvenile	40	805	shallow	travelling	27.41	1.77	2.43	0	0	0	0	1	0	0	0	0	0	0	0
A113	female	juvenile	40	806	shallow	travelling	38.69	2.51	2.02	0	0	0	0	1	0	0	0	0	0	0	0
A113	female	juvenile	40	807	shallow	travelling	22.46	2.01	2.89	0	0	0	0	1	0	0	0	0	0	0	0
A113	female	juvenile	40	808	shallow	travelling	26.39	2.84	2.11	0	0	0	0	1	0	0	0	0	0	0	0
A113	female	juvenile	40	809	shallow	travelling	52.51	3.3	3.3	0	0	0	0	1	0	0	0	0	0	0	0
A113	female	juvenile	40	810	shallow	travelling	23.78	2.53	2.61	0	0	0	0	1	0	0	0	0	0	0	0
A113	female	juvenile	40	811	shallow	travelling	25.95	2.21	3.2	0	0	0	0	1	0	0	0	0	0	0	0
A113	female	juvenile	40	812	shallow	travelling	83.34	3.1	2.18	0	0	0	0	1	0	0	0	0	0	0	0
A113	female	juvenile	40	813	shallow	travelling	17.23	1.69	2.6	0	0	0	0	1	0	0	0	0	0	0	0
A113	female	juvenile	40	814	shallow	travelling	13.59	1.67	2.29	0	0	0	0	1	0	0	0	0	0	0	0
A113	female	juvenile	40	815	shallow	travelling	19.25	1.77	3.39	0	0	0	0	1	0	0	0	0	0	0	0
A113	female	juvenile	40	816	shallow	travelling	27.11	2.8	3.41	0	0	0	0	1	0	0	0	0	0	0	0
A113	female	juvenile	40	817	shallow	travelling	34.8	2.4	2.93	0	0	0	0	1	0	0	0	0	0	0	0
A113	female	juvenile	40	818	shallow	travelling	65.86	4.26	3.98	0	0	0	0	1	0	0	0	0	0	0	0
A113	female	juvenile	40	819	shallow	travelling	30.08	2.19	3.31	0	0	0	0	1	0	0	0	0	0	0	0
A113	female	juvenile	40	820	shallow	travelling	2.25	0.77	2.91	0	0	0	0	1	0	0	0	0	0	0	0
A113	female	juvenile	40	821	shallow	travelling	23.78	2.06	3.15	0	0	0	0	1	0	0	0	0	0	0	0
A113	female	juvenile	40	822	shallow	travelling	24.89	2.21	3.15	0	0	0	0	1	0	0	0	0	0	0	0
A113	female	juvenile	41	823	shallow	travelling	31.08	2.19	3.85	0	0	0	0	1	0	0	0	0	0	0	0
A113	female	juvenile	41	824	shallow	travelling	24.13	2.34	2.55	0	0	0	0	1	0	0	0	0	0	0	0
A113	female	juvenile	41	825	shallow	travelling	23.61	2.75	2.67	0	0	0	0	1	0	0	0	0	0	0	0
A113	female	juvenile	41	826	shallow	travelling	45.99	3.5	2.2	0	0	0	0	1	0	0	0	0	0	0	0
A113	female	juvenile	41	827	shallow	travelling	34.72	2.52	2.92	0	0	0	0	1	0	0	0	0	0	0	0
A113	female	juvenile	41	828	shallow	travelling	32.04	2.7	2.64	0	0	0	0	1	0	0	0	0	0	0	0
A113	female	juvenile	41	829	shallow	travelling	28.78	2.98	2.7	0	0	0	0	1	0	0	0	0	0	0	0
A113	female	juvenile	41	830	shallow	travelling	31.65	3.57	2.59	0	0	0	0	1	0	0	0	0	0	0	0
A113	female	juvenile	41	831	shallow	travelling	30.31	3.22	2.57	0	0	0	0	1	0	0	0	0	0	0	0
A113	female	juvenile	41	832	shallow	travelling	12.8	1.62	2.99	0	0	0	0	1	0	0	0	0	0	0	0
A113	female	juvenile	41	833	shallow	travelling	33.82	3.7	2.54	0	0	0	0	1	0	0	0	0	0	0	0
A113	female	juvenile	41	834	shallow	travelling	14.77	2.51	3.5	0	0	0	0	1	0	0	0	0	0	0	0
A113	female	juvenile	41	835	shallow	travelling	16.44	2.34	3.24	0	0	0	0	1	0	0	0	0	0	0	0
A113	female	juvenile	41	836	shallow	travelling	30.07	3.24	2.59	0	0	0	0	1	0	0	0	0	0	0	0
A113	female	juvenile	41	837	shallow	travelling	23.79	3.47	2.98	0	0	0	0	1	0	0	0	0	0	0	0
A113	female	juvenile	41	838	shallow	travelling	21.92	2.72	3.11	0	0	0	0	1	0	0	0	0	0	0	0
A113	female	juvenile	41	839	shallow	travelling	31.63	2.99	3.56	0	0	0	0	1	0	0	0	0	0	0	0
A113	female	juvenile	41	840	shallow	travelling	75.44	3.55	2.81	0	0	0	0	1	0	0	0	0	0	0	0
A113	female	juvenile	41	841	shallow	travelling	32.17	2.68	2.81	0	0	0	0	1	0	0	0	0	0	0	0
A113	female	juvenile	42	842	shallow	travelling	30.42	2.83	2.63	0.013	0	0	0	0.986	0	0	0	0.001	0	0	0
A113	female	juvenile	42	843	shallow	travelling	26.02	3.3	3.01	0.013	0	0	0	0.986	0	0	0	0.001	0	0	0
A113	female	juvenile	42	844	shallow	travelling	14.76	1.84	3.14	0.013	0	0	0	0.986	0	0	0	0.001	0	0	0
A113	female	juvenile	42	845	shallow	travelling	16.68	2.6	2.73	0.013	0	0	0	0.986	0	0	0	0.001	0	0	0
A113	female	juvenile	42	846	medium	travelling	165.69	10.95	2.84	0	0.013	0	0	0	0.986	0	0	0	0.001	0	0
A113	female	juvenile	42	847	shallow	travelling	11.44	1.78	2.73	0.013	0	0	0	0.986	0	0	0	0.001	0	0	0
A113	female	juvenile	42	848	shallow	travelling	11.33	1.69	2.59	0.013	0	0	0	0.986	0	0	0	0.001	0	0	0
A113	female	juvenile	42	849	shallow	travelling	24.58	2.43	2.6	0.013	0	0	0	0.986	0	0	0	0.001	0	0	0
A113	female	juvenile	42	850	shallow	travelling	26.9	2.4	2.52	0.013	0	0	0	0.986	0	0	0	0.001	0	0	0
A113	female	juvenile	42	851	shallow	travelling	13.63	2.3	2.69	0.013	0	0	0	0.986	0	0	0	0.001	0	0	0
A113	female	juvenile	42	852	shallow	travelling	13.22	1.47	2.16	0.013	0	0	0	0.986	0	0	0	0.001	0	0	0
A113	female	juvenile	42	853	medium	travelling	132.81	11.81	2.99	0	0.013	0	0	0	0.986	0	0	0	0.001	0	0
A113	female	juvenile	42	854	shallow	travelling	7.73	1.19	2.92	0.013	0	0	0	0.986	0	0	0	0.001	0	0	0
A113	female	juvenile	42	855	shallow	travelling	17.48	2.02	2.91	0.013	0	0	0	0.986	0	0	0	0.001	0	0	0
A113	female	juvenile	42	856	shallow	travelling	15.32	1.74	2.7	0.013	0	0	0	0.986	0	0	0	0.001	0	0	0
A113	female	juvenile	42	857	shallow	travelling	15.57	1.92	2.38	0.013	0	0	0	0.986	0	0	0	0.001	0	0	0
A113	female	juvenile	42	858	shallow	travelling	15.6	1.98	2.08	0.013	0	0	0	0.986	0	0	0	0.001	0	0	0
A113	female	juvenile	43	859	shallow	travelling	22.13	2.66	2.33	0	0	0	0	1	0	0	0	0	0	0	0
A113	female	juvenile	43	860	medium	travelling	151.99	9.78	2.78	0	0	0	0	0	1	0	0	0	0	0	0
A113	female	juvenile	43	861	shallow	travelling	9.02	1.38	2.66	0	0	0	0	1	0	0	0	0	0	0	0
A113	female	juvenile	43	862	shallow	travelling	9.89	1.64	2.59	0	0	0	0	1	0	0	0	0	0	0	0
A113	female	juvenile	43	863	shallow	travelling	12.74	1.66	2.64	0	0	0	0	1	0	0	0	0	0	0	0
A113	female	juvenile	43	864	shallow	travelling	18.85	2.04	2.75	0	0	0	0	1	0	0	0	0	0	0	0
A113	female	juvenile	43	865	shallow	travelling	16.4	2.15	2.03	0	0	0	0	1	0	0	0	0	0	0	0
A113	female	juvenile	43	866	medium	travelling	131.13	8.78	2.84	0	0	0	0	0	1	0	0	0	0	0	0
A113	female	juvenile	43	867	shallow	travelling	12.59	1.93	2.88	0	0	0	0	1	0	0	0	0	0	0	0
A113	female	juvenile	43	868	shallow	travelling	13.03	1.8	2.53	0	0	0	0	1	0	0	0	0	0	0	0
A113	female	juvenile	43	869	shallow	travelling	18.73	2.3	3.38	0	0	0	0	1	0	0	0	0	0	0	0
A113	female	juvenile	43	870	shallow	travelling	15.98	2.17	3.3	0	0	0	0	1	0	0	0	0	0	0	0
A113	female	juvenile	43	871	shallow	travelling	10.8	1.6	3.02	0	0	0	0	1	0	0	0	0	0	0	0
A113	female	juvenile	43	872	logging	travelling	82.07	8.98	14.01	0	0	0	0	0	0	0	1	0	0	0	0
D21	male	adult	1	1	medium	foraging	124.11	19.33	2.44	0	0.184	0	0	0	0	0	0	0	0.816	0	0
D21	male	adult	1	2	shallow	foraging	16.33	1.11	2.08	0.184	0	0	0	0	0	0	0	0.816	0	0	0
D21	male	adult	1	3	shallow	foraging	13.58	1.43	2.6	0.184	0	0	0	0	0	0	0	0.816	0	0	0
D21	male	adult	1	4	shallow	foraging	12.64	1.09	2.15	0.184	0	0	0	0	0	0	0	0.816	0	0	0
D21	male	adult	1	5	deep	foraging	180.16	40.45	2.53	0	0.184	0	0	0	0	0	0	0	0.014	0.802	0
D21	male	adult	1	6	shallow	foraging	9.27	0.55	3.08	0.184	0	0	0	0	0	0	0	0.816	0	0	0
D21	male	adult	1	7	shallow	foraging	10.67	0.62	3.26	0.184	0	0	0	0	0	0	0	0.816	0	0	0
D21	male	adult	1	8	shallow	foraging	10.23	0.62	3.8	0.184	0	0	0	0	0	0	0	0.816	0	0	0
D21	male	adult	1	9	shallow	foraging	11.88	0.66	3.65	0.184	0	0	0	0	0	0	0	0.816	0	0	0
D21	male	adult	1	10	shallow	foraging	14.6	0.85	3.25	0.184	0	0	0	0	0	0	0	0.816	0	0	0
D21	male	adult	1	11	shallow	foraging	14.9	2.51	3.34	0.184	0	0	0	0	0	0	0	0.816	0	0	0
D21	male	adult	1	12	medium	foraging	65.24	9.33	3.88	0.002	0.183	0	0	0	0	0	0	0.097	0.716	0.002	0
D21	male	adult	1	13	shallow	foraging	11.55	0.58	4.48	0.184	0	0	0	0	0	0	0	0.816	0	0	0
D21	male	adult	1	14	shallow	foraging	14.18	0.54	4.35	0.184	0	0	0	0	0	0	0	0.816	0	0	0
D21	male	adult	1	15	shallow	foraging	16.15	1.08	3.6	0.184	0	0	0	0	0	0	0	0.816	0	0	0
D21	male	adult	1	16	shallow	foraging	11.3	0.58	3.76	0.184	0	0	0	0	0	0	0	0.816	0	0	0
D21	male	adult	1	17	shallow	foraging	10.27	0.74	3.78	0.184	0	0	0	0	0	0	0	0.816	0	0	0
D21	male	adult	2	18	shallow	foraging	16.02	1.35	4.45	0	0	0	0	0	0	0	0	1	0	0	0
D21	male	adult	2	19	shallow	foraging	16.6	1.68	3.79	0	0	0	0	0	0	0	0	1	0	0	0
D21	male	adult	2	20	shallow	foraging	14.98	1.82	2.8	0	0	0	0	0	0	0	0	1	0	0	0
D21	male	adult	2	21	deep	foraging	304.43	109.5	2.76	0	0	0	0	0	0	0	0	0	0	1	0
D21	male	adult	2	22	shallow	foraging	46.08	5.34	3.17	0	0	0	0	0	0	0	0	1	0	0	0
D21	male	adult	2	23	shallow	foraging	17.63	1.38	3.08	0	0	0	0	0	0	0	0	1	0	0	0
D21	male	adult	2	24	shallow	foraging	16.03	0.86	2.71	0	0	0	0	0	0	0	0	1	0	0	0
D21	male	adult	2	25	shallow	foraging	13.89	1.68	3.39	0	0	0	0	0	0	0	0	1	0	0	0
D21	male	adult	2	26	deep	foraging	224.65	59.18	3.29	0	0	0	0	0	0	0	0	0	0	1	0
D21	male	adult	3	27	shallow	resting	13.3	1.12	2.98	0.812	0	0	0	0	0	0	0	0.188	0	0	0
D21	male	adult	3	28	shallow	resting	10.85	0.67	3.06	0.812	0	0	0	0	0	0	0	0.188	0	0	0
D21	male	adult	3	29	shallow	resting	10.41	0.69	3.43	0.812	0	0	0	0	0	0	0	0.188	0	0	0
D21	male	adult	3	30	shallow	resting	32.05	2.74	3.23	0.812	0	0	0	0	0	0	0	0.188	0	0	0
D21	male	adult	3	31	shallow	resting	17.3	1.51	3.24	0.812	0	0	0	0	0	0	0	0.188	0	0	0
D21	male	adult	3	32	shallow	resting	11.64	0.91	3.94	0.812	0	0	0	0	0	0	0	0.188	0	0	0
D21	male	adult	3	33	logging	resting	10.28	0.36	31.4	0	0	0	0.812	0	0	0	0	0	0	0	0.19
D21	male	adult	3	34	shallow	resting	16.14	1.45	3.01	0.812	0	0	0	0	0	0	0	0.188	0	0	0
D21	male	adult	3	35	shallow	resting	17.62	2.62	3.29	0.812	0	0	0	0	0	0	0	0.188	0	0	0
D21	male	adult	3	36	shallow	resting	15.39	1.63	2.61	0.812	0	0	0	0	0	0	0	0.188	0	0	0
D21	male	adult	3	37	medium	resting	127.98	15.56	2.8	0	0.812	0	0	0	0	0	0	0	0.188	0	0
D21	male	adult	3	38	shallow	resting	14.34	1.24	4.88	0.812	0	0	0	0	0	0	0	0.188	0	0	0
D21	male	adult	3	39	shallow	resting	23.75	1.79	5.57	0.812	0	0	0	0	0	0	0	0.188	0	0	0
D21	male	adult	3	40	shallow	resting	18.4	1.3	3.47	0.812	0	0	0	0	0	0	0	0.188	0	0	0
D21	male	adult	3	41	shallow	resting	63.91	5.11	3.08	0.812	0	0	0	0	0	0	0	0.188	0	0	0
D21	male	adult	3	42	shallow	resting	14.69	0.68	4.32	0.812	0	0	0	0	0	0	0	0.188	0	0	0
D21	male	adult	3	43	shallow	resting	16.22	0.94	3.51	0.812	0	0	0	0	0	0	0	0.188	0	0	0
D21	male	adult	3	44	shallow	resting	18.31	1.61	3.47	0.812	0	0	0	0	0	0	0	0.188	0	0	0
D21	male	adult	3	45	shallow	resting	136.78	5.09	4.19	0.812	0	0	0	0	0	0	0	0.188	0	0	0
D21	male	adult	4	46	shallow	resting	20.67	2.09	3.8	1	0	0	0	0	0	0	0	0	0	0	0
D21	male	adult	4	47	logging	resting	11.12	0.74	44.56	0	0	0	1	0	0	0	0	0	0	0	0
D21	male	adult	4	48	logging	resting	1.02	NA	19.25	0	0	0	1	0	0	0	0	0	0	0	0
D21	male	adult	4	49	shallow	resting	0.89	NA	0.21	1	0	0	0	0	0	0	0	0	0	0	0
D21	male	adult	4	50	shallow	resting	0.96	NA	2.16	1	0	0	0	0	0	0	0	0	0	0	0
D21	male	adult	4	51	shallow	resting	0.61	NA	2.61	1	0	0	0	0	0	0	0	0	0	0	0
D21	male	adult	4	52	shallow	resting	1.74	NA	0.61	1	0	0	0	0	0	0	0	0	0	0	0
D21	male	adult	4	53	shallow	resting	0.71	NA	1.09	1	0	0	0	0	0	0	0	0	0	0	0
D21	male	adult	4	54	shallow	resting	1.3	NA	7.29	1	0	0	0	0	0	0	0	0	0	0	0
D21	male	adult	4	55	shallow	resting	9.06	0.31	3.41	1	0	0	0	0	0	0	0	0	0	0	0
D21	male	adult	4	56	shallow	resting	48.62	2.83	3.22	1	0	0	0	0	0	0	0	0	0	0	0
D21	male	adult	4	57	medium	resting	194.19	22.97	3.84	0	1	0	0	0	0	0	0	0	0	0	0
D21	male	adult	4	58	shallow	resting	13.43	0.46	3.38	1	0	0	0	0	0	0	0	0	0	0	0
D21	male	adult	4	59	shallow	resting	23.45	1.81	3.1	1	0	0	0	0	0	0	0	0	0	0	0
D21	male	adult	4	60	shallow	resting	14.77	1.14	3.14	1	0	0	0	0	0	0	0	0	0	0	0
D21	male	adult	4	61	shallow	resting	34.91	3.32	3.14	1	0	0	0	0	0	0	0	0	0	0	0
D21	male	adult	4	62	shallow	resting	16.94	1.25	3.02	1	0	0	0	0	0	0	0	0	0	0	0
D21	male	adult	4	63	shallow	resting	23.47	1.92	3.03	1	0	0	0	0	0	0	0	0	0	0	0
D21	male	adult	4	64	medium	resting	171.97	14.07	3.06	0	1	0	0	0	0	0	0	0	0	0	0
D21	male	adult	5	65	logging	resting	25.72	2.22	33.79	0	0	0	1	0	0	0	0	0	0	0	0
D21	male	adult	5	66	shallow	resting	0.93	NA	0.38	1	0	0	0	0	0	0	0	0	0	0	0
D21	male	adult	5	67	logging	resting	0.78	NA	23.32	0	0	0	1	0	0	0	0	0	0	0	0
D21	male	adult	5	68	shallow	resting	43.09	2.24	2.63	1	0	0	0	0	0	0	0	0	0	0	0
D21	male	adult	5	69	medium	resting	203.03	24.5	3.99	0	1	0	0	0	0	0	0	0	0	0	0
D21	male	adult	5	70	shallow	resting	10.06	0.47	3.55	1	0	0	0	0	0	0	0	0	0	0	0
D21	male	adult	5	71	shallow	resting	9.39	0.19	4.4	1	0	0	0	0	0	0	0	0	0	0	0
D21	male	adult	5	72	shallow	resting	8.06	NA	4.24	1	0	0	0	0	0	0	0	0	0	0	0
D21	male	adult	5	73	shallow	resting	16.92	0.29	5.38	1	0	0	0	0	0	0	0	0	0	0	0
D21	male	adult	5	74	shallow	resting	11.28	0.33	3.55	1	0	0	0	0	0	0	0	0	0	0	0
D21	male	adult	5	75	shallow	resting	11.68	0.55	3.3	1	0	0	0	0	0	0	0	0	0	0	0
D21	male	adult	5	76	shallow	resting	9.61	0.68	2.88	1	0	0	0	0	0	0	0	0	0	0	0
D21	male	adult	5	77	medium	resting	166.96	20.4	3.37	0	1	0	0	0	0	0	0	0	0	0	0
D21	male	adult	6	78	shallow	resting	13.19	0.67	4.01	1	0	0	0	0	0	0	0	0	0	0	0
D21	male	adult	6	79	shallow	resting	18.16	0.82	3.82	1	0	0	0	0	0	0	0	0	0	0	0
D21	male	adult	6	80	shallow	resting	25.43	1.81	3.23	1	0	0	0	0	0	0	0	0	0	0	0
D21	male	adult	6	81	shallow	resting	26.41	1.52	2.66	1	0	0	0	0	0	0	0	0	0	0	0
D21	male	adult	6	82	medium	resting	194.5	18.52	3.55	0	1	0	0	0	0	0	0	0	0	0	0
D21	male	adult	6	83	shallow	resting	7.56	0.04	4.48	1	0	0	0	0	0	0	0	0	0	0	0
D21	male	adult	6	84	logging	resting	10.4	0.11	22.84	0	0	0	1	0	0	0	0	0	0	0	0
D21	male	adult	6	85	shallow	resting	90.45	3.89	4.44	1	0	0	0	0	0	0	0	0	0	0	0
D21	male	adult	6	86	shallow	resting	30.42	2.54	3.6	1	0	0	0	0	0	0	0	0	0	0	0
D21	male	adult	6	87	logging	resting	46.99	5.9	22.96	0	0	0	1	0	0	0	0	0	0	0	0
D21	male	adult	6	88	logging	resting	0.56	NA	23.1	0	0	0	1	0	0	0	0	0	0	0	0
D21	male	adult	6	89	shallow	resting	23.08	1.46	3.88	1	0	0	0	0	0	0	0	0	0	0	0
D21	male	adult	6	90	shallow	resting	56.85	5.2	2.57	1	0	0	0	0	0	0	0	0	0	0	0
D21	male	adult	7	91	medium	resting	143.9	8.45	3.74	0	1	0	0	0	0	0	0	0	0	0	0
D21	male	adult	7	92	shallow	resting	15.21	0.89	3.18	1	0	0	0	0	0	0	0	0	0	0	0
D21	male	adult	7	93	shallow	resting	24.26	2.61	3.89	1	0	0	0	0	0	0	0	0	0	0	0
D21	male	adult	7	94	logging	resting	17.74	1.12	35.57	0	0	0	1	0	0	0	0	0	0	0	0
D21	male	adult	7	95	shallow	resting	16.8	1.1	3.34	1	0	0	0	0	0	0	0	0	0	0	0
D21	male	adult	7	96	medium	resting	259.98	17.78	2.52	0	1	0	0	0	0	0	0	0	0	0	0
D21	male	adult	7	97	shallow	resting	11.18	0.79	2.5	1	0	0	0	0	0	0	0	0	0	0	0
D21	male	adult	7	98	shallow	resting	11.97	0.82	2.62	1	0	0	0	0	0	0	0	0	0	0	0
D21	male	adult	7	99	shallow	resting	17.07	1.28	2.31	1	0	0	0	0	0	0	0	0	0	0	0
D21	male	adult	7	100	shallow	resting	16.93	2.72	2.51	1	0	0	0	0	0	0	0	0	0	0	0
D21	male	adult	8	101	shallow	resting	39.2	2.61	3.44	1	0	0	0	0	0	0	0	0	0	0	0
D21	male	adult	8	102	shallow	resting	10.6	0.67	3.38	1	0	0	0	0	0	0	0	0	0	0	0
D21	male	adult	8	103	shallow	resting	15.22	1.13	2.67	1	0	0	0	0	0	0	0	0	0	0	0
D21	male	adult	8	104	medium	resting	139.28	13.93	4	0	1	0	0	0	0	0	0	0	0	0	0
D21	male	adult	8	105	logging	resting	10.62	0.43	44.92	0	0	0	1	0	0	0	0	0	0	0	0
D21	male	adult	8	106	logging	resting	11.22	0.26	27.25	0	0	0	1	0	0	0	0	0	0	0	0
D21	male	adult	8	107	shallow	resting	51.34	4.05	4.18	1	0	0	0	0	0	0	0	0	0	0	0
D21	male	adult	8	108	medium	resting	157.3	10.49	4.54	0	1	0	0	0	0	0	0	0	0	0	0
D21	male	adult	8	109	shallow	resting	29.85	1.13	3.48	1	0	0	0	0	0	0	0	0	0	0	0
D21	male	adult	8	110	shallow	resting	19.7	1.26	4.33	1	0	0	0	0	0	0	0	0	0	0	0
D21	male	adult	8	111	logging	resting	14.76	0.91	45.36	0	0	0	1	0	0	0	0	0	0	0	0
D21	male	adult	9	112	shallow	resting	74.79	3.85	3.35	1	0	0	0	0	0	0	0	0	0	0	0
D21	male	adult	9	113	medium	resting	190.42	15.37	3.25	0	1	0	0	0	0	0	0	0	0	0	0
D21	male	adult	9	114	shallow	resting	12.81	0.59	4.21	1	0	0	0	0	0	0	0	0	0	0	0
D21	male	adult	9	115	logging	resting	20.58	1.6	24.4	0	0	0	1	0	0	0	0	0	0	0	0
D21	male	adult	9	116	shallow	resting	20.48	1.45	3.57	1	0	0	0	0	0	0	0	0	0	0	0
D21	male	adult	9	117	shallow	resting	24.15	2.08	3.44	1	0	0	0	0	0	0	0	0	0	0	0
D21	male	adult	9	118	shallow	resting	19.82	1.51	3.13	1	0	0	0	0	0	0	0	0	0	0	0
D21	male	adult	9	119	medium	resting	169.4	15.47	3.21	0	1	0	0	0	0	0	0	0	0	0	0
D21	male	adult	10	120	shallow	resting	14.36	0.6	4.28	1	0	0	0	0	0	0	0	0	0	0	0
D21	male	adult	10	121	shallow	resting	19.61	0.9	4.48	1	0	0	0	0	0	0	0	0	0	0	0
D21	male	adult	10	122	shallow	resting	19.62	1.42	4.21	1	0	0	0	0	0	0	0	0	0	0	0
D21	male	adult	10	123	shallow	resting	35.66	2.39	3.31	1	0	0	0	0	0	0	0	0	0	0	0
D21	male	adult	10	124	shallow	resting	24.98	1.49	2.64	1	0	0	0	0	0	0	0	0	0	0	0
D21	male	adult	10	125	medium	resting	158.61	16.55	3.49	0	1	0	0	0	0	0	0	0	0	0	0
D21	male	adult	10	126	shallow	resting	24.36	2.64	3.78	1	0	0	0	0	0	0	0	0	0	0	0
D21	male	adult	10	127	shallow	resting	14.28	0.68	3.54	1	0	0	0	0	0	0	0	0	0	0	0
D21	male	adult	10	128	shallow	resting	21.74	1.2	3.71	1	0	0	0	0	0	0	0	0	0	0	0
D21	male	adult	10	129	shallow	resting	31.2	2.2	4.45	1	0	0	0	0	0	0	0	0	0	0	0
D21	male	adult	10	130	logging	resting	46.28	2.47	19.24	0	0	0	1	0	0	0	0	0	0	0	0
D21	male	adult	10	131	shallow	resting	67.35	3.97	3.24	1	0	0	0	0	0	0	0	0	0	0	0
D21	male	adult	10	132	shallow	resting	21.17	3.01	3.23	1	0	0	0	0	0	0	0	0	0	0	0
D21	male	adult	10	133	shallow	resting	83.62	6.65	3.93	1	0	0	0	0	0	0	0	0	0	0	0
D21	male	adult	11	134	logging	resting	66.51	2.75	19.04	0	0	0	1	0	0	0	0	0	0	0	0
D21	male	adult	11	135	shallow	resting	0.53	NA	7.55	1	0	0	0	0	0	0	0	0	0	0	0
D21	male	adult	11	136	shallow	resting	19.6	NA	5.86	0.999	0.001	0	0	0	0	0	0	0	0	0	0
D21	male	adult	11	137	shallow	resting	18.29	0.64	4.69	1	0	0	0	0	0	0	0	0	0	0	0
D21	male	adult	11	138	shallow	resting	19.6	1.06	3.17	1	0	0	0	0	0	0	0	0	0	0	0
D21	male	adult	11	139	medium	resting	144.89	8.33	5.33	0	1	0	0	0	0	0	0	0	0	0	0
D21	male	adult	11	140	shallow	resting	9.7	NA	5.85	1	0	0	0	0	0	0	0	0	0	0	0
D21	male	adult	11	141	shallow	resting	7.87	NA	4.88	1	0	0	0	0	0	0	0	0	0	0	0
D21	male	adult	11	142	shallow	resting	11.26	0.17	5.23	1	0	0	0	0	0	0	0	0	0	0	0
D21	male	adult	11	143	shallow	resting	23.01	1.08	5.39	1	0	0	0	0	0	0	0	0	0	0	0
D21	male	adult	11	144	logging	resting	18.48	0.52	21.58	0	0	0	1	0	0	0	0	0	0	0	0
D21	male	adult	11	145	shallow	resting	11.15	0.15	3.59	1	0	0	0	0	0	0	0	0	0	0	0
D21	male	adult	11	146	medium	resting	137.85	8.26	3.61	0	1	0	0	0	0	0	0	0	0	0	0
D21	male	adult	11	147	shallow	resting	47.53	2.87	2.81	1	0	0	0	0	0	0	0	0	0	0	0
D21	male	adult	12	148	shallow	resting	19.2	1.5	3.74	0.999	0	0	0	0	0	0	0	0	0	0	0
D21	male	adult	12	149	shallow	resting	14.46	1.07	4.18	0.999	0	0	0	0	0	0	0	0	0	0	0
D21	male	adult	12	150	shallow	resting	34.32	1.75	3.28	0.999	0	0	0	0	0	0	0	0	0	0	0
D21	male	adult	12	151	medium	resting	177.32	12.52	4.19	0	0.999	0	0	0	0	0	0	0	0	0	0
D21	male	adult	12	152	shallow	resting	22.8	1.63	4.28	0.999	0	0	0	0	0	0	0	0	0	0	0
D21	male	adult	12	153	shallow	resting	21.92	0.97	4.36	0.999	0	0	0	0	0	0	0	0	0	0	0
D21	male	adult	12	154	shallow	resting	53.59	4.38	2.67	0.999	0	0	0	0	0	0	0	0	0	0	0
D21	male	adult	12	155	shallow	resting	14.68	0.89	3.09	0.999	0	0	0	0	0	0	0	0	0	0	0
D21	male	adult	12	156	shallow	resting	14.8	1.36	3.03	0.999	0	0	0	0	0	0	0	0	0	0	0
D21	male	adult	12	157	shallow	resting	14.43	1.16	2.83	0.999	0	0	0	0	0	0	0	0	0	0	0
D21	male	adult	12	158	shallow	resting	17.5	1.74	3.3	0.999	0	0	0	0	0	0	0	0	0	0	0
D21	male	adult	12	159	shallow	resting	15.41	1.31	3.07	0.999	0	0	0	0	0	0	0	0	0	0	0
D21	male	adult	12	160	shallow	resting	26.29	3.15	2.82	0.999	0	0	0	0	0	0	0	0	0	0	0
D21	male	adult	12	161	medium	resting	148.48	20.99	3.21	0	0.999	0	0	0	0	0	0	0	0	0	0
D21	male	adult	13	162	shallow	resting	18.14	1.41	3.55	0.999	0	0	0	0	0	0	0	0	0	0	0
D21	male	adult	13	163	shallow	resting	18.33	1.04	3.54	0.999	0	0	0	0	0	0	0	0	0	0	0
D21	male	adult	13	164	shallow	resting	13.85	0.85	3.73	0.999	0	0	0	0	0	0	0	0	0	0	0
D21	male	adult	13	165	shallow	resting	18.34	1.31	2.89	0.999	0	0	0	0	0	0	0	0	0	0	0
D21	male	adult	13	166	medium	resting	200.57	16.15	3.15	0	0.999	0	0	0	0	0	0	0	0	0	0
D21	male	adult	13	167	shallow	resting	8.74	0.43	3.65	0.999	0	0	0	0	0	0	0	0	0	0	0
D21	male	adult	13	168	shallow	resting	7.6	0.51	3.32	0.999	0	0	0	0	0	0	0	0	0	0	0
D21	male	adult	13	169	shallow	resting	6.95	0.34	3.11	0.999	0	0	0	0	0	0	0	0	0	0	0
D21	male	adult	13	170	shallow	resting	22.06	3.83	2.66	0.999	0	0	0	0	0	0	0	0	0	0	0
D21	male	adult	13	171	medium	resting	168.16	14.6	3.11	0	0.999	0	0	0	0	0	0	0	0	0	0
D21	male	adult	13	172	shallow	resting	22.89	1.88	3.63	0.999	0	0	0	0	0	0	0	0	0	0	0
D21	male	adult	13	173	shallow	resting	6.82	0.14	3.6	0.999	0	0	0	0	0	0	0	0	0	0	0
D21	male	adult	13	174	shallow	resting	9.02	0.81	3.39	0.999	0	0	0	0	0	0	0	0	0	0	0
D21	male	adult	13	175	shallow	resting	14.34	1.41	3.45	0.999	0	0	0	0	0	0	0	0	0	0	0
D21	male	adult	13	176	shallow	resting	11.45	0.9	3.11	0.999	0	0	0	0	0	0	0	0	0	0	0
D21	male	adult	14	177	medium	resting	155.34	15.07	3.48	0	1	0	0	0	0	0	0	0	0	0	0
D21	male	adult	14	178	shallow	resting	21.02	1.93	3.64	1	0	0	0	0	0	0	0	0	0	0	0
D21	male	adult	14	179	shallow	resting	12.22	0.48	3.74	1	0	0	0	0	0	0	0	0	0	0	0
D21	male	adult	14	180	shallow	resting	22.91	1.51	3.93	1	0	0	0	0	0	0	0	0	0	0	0
D21	male	adult	14	181	shallow	resting	11.61	1	2.95	1	0	0	0	0	0	0	0	0	0	0	0
D21	male	adult	14	182	medium	resting	205.46	12.42	3.31	0	1	0	0	0	0	0	0	0	0	0	0
D21	male	adult	14	183	shallow	resting	16.86	1.03	3.75	1	0	0	0	0	0	0	0	0	0	0	0
D21	male	adult	14	184	shallow	resting	15.22	0.7	2.67	1	0	0	0	0	0	0	0	0	0	0	0
D21	male	adult	14	185	shallow	resting	15.72	2.64	2.55	1	0	0	0	0	0	0	0	0	0	0	0
D21	male	adult	14	186	medium	resting	146.71	12.83	3.37	0	1	0	0	0	0	0	0	0	0	0	0
D21	male	adult	15	187	shallow	resting	11.93	0.81	3.79	1	0	0	0	0	0	0	0	0	0	0	0
D21	male	adult	15	188	shallow	resting	14.17	1.11	3.68	1	0	0	0	0	0	0	0	0	0	0	0
D21	male	adult	15	189	shallow	resting	9.22	0.34	4.1	1	0	0	0	0	0	0	0	0	0	0	0
D21	male	adult	15	190	shallow	resting	9.32	0.31	3.76	1	0	0	0	0	0	0	0	0	0	0	0
D21	male	adult	15	191	shallow	resting	6.74	0.22	2.84	1	0	0	0	0	0	0	0	0	0	0	0
D21	male	adult	15	192	medium	resting	162.09	15.46	3.36	0	1	0	0	0	0	0	0	0	0	0	0
D21	male	adult	15	193	shallow	resting	11.53	1.02	3.67	1	0	0	0	0	0	0	0	0	0	0	0
D21	male	adult	15	194	shallow	resting	10.85	0.37	3.86	1	0	0	0	0	0	0	0	0	0	0	0
D21	male	adult	15	195	shallow	resting	12.82	0.78	4.29	1	0	0	0	0	0	0	0	0	0	0	0
D21	male	adult	15	196	shallow	resting	10.5	0.34	4.96	1	0	0	0	0	0	0	0	0	0	0	0
D21	male	adult	15	197	shallow	resting	7.43	NA	3.11	1	0	0	0	0	0	0	0	0	0	0	0
D21	male	adult	15	198	medium	resting	135.99	13.95	3.43	0	1	0	0	0	0	0	0	0	0	0	0
D21	male	adult	15	199	shallow	resting	20.83	0.86	5	1	0	0	0	0	0	0	0	0	0	0	0
D21	male	adult	15	200	shallow	resting	14.4	0.93	3.58	1	0	0	0	0	0	0	0	0	0	0	0
D21	male	adult	15	201	shallow	resting	15.6	1.46	2.98	1	0	0	0	0	0	0	0	0	0	0	0
D21	male	adult	15	202	medium	resting	130.78	13.63	3.43	0	1	0	0	0	0	0	0	0	0	0	0
D21	male	adult	16	203	shallow	resting	19.67	1.2	4.27	1	0	0	0	0	0	0	0	0	0	0	0
D21	male	adult	16	204	shallow	resting	19.57	0.84	4.04	1	0	0	0	0	0	0	0	0	0	0	0
D21	male	adult	16	205	shallow	resting	9.41	0.34	8.24	1	0	0	0	0	0	0	0	0	0	0	0
D21	male	adult	16	206	shallow	resting	10.29	0.41	2.69	1	0	0	0	0	0	0	0	0	0	0	0
D21	male	adult	16	207	medium	resting	126.38	13.06	3.17	0	1	0	0	0	0	0	0	0	0	0	0
D21	male	adult	16	208	shallow	resting	14.31	0.66	3.94	1	0	0	0	0	0	0	0	0	0	0	0
D21	male	adult	16	209	shallow	resting	12.59	0.79	4.53	1	0	0	0	0	0	0	0	0	0	0	0
D21	male	adult	16	210	shallow	resting	13.64	0.82	4.35	1	0	0	0	0	0	0	0	0	0	0	0
D21	male	adult	16	211	shallow	resting	8.67	0.34	3.7	1	0	0	0	0	0	0	0	0	0	0	0
D21	male	adult	16	212	shallow	resting	11.62	0.93	2.51	1	0	0	0	0	0	0	0	0	0	0	0
D21	male	adult	16	213	medium	resting	146.68	14.94	2.59	0	1	0	0	0	0	0	0	0	0	0	0
D21	male	adult	16	214	shallow	resting	24.56	1.39	4	1	0	0	0	0	0	0	0	0	0	0	0
D21	male	adult	16	215	shallow	resting	16.12	0.85	3.79	1	0	0	0	0	0	0	0	0	0	0	0
D21	male	adult	16	216	shallow	resting	9.64	0.49	2.89	1	0	0	0	0	0	0	0	0	0	0	0
D21	male	adult	16	217	medium	resting	160.32	14.64	3.09	0	1	0	0	0	0	0	0	0	0	0	0
D21	male	adult	17	218	shallow	resting	11.61	0.85	3.76	1	0	0	0	0	0	0	0	0	0	0	0
D21	male	adult	17	219	shallow	resting	10.98	0.94	3.12	1	0	0	0	0	0	0	0	0	0	0	0
D21	male	adult	17	220	shallow	resting	14.4	1.02	3.72	1	0	0	0	0	0	0	0	0	0	0	0
D21	male	adult	17	221	shallow	resting	11.19	1.4	2.57	1	0	0	0	0	0	0	0	0	0	0	0
D21	male	adult	17	222	medium	resting	144.64	12.41	2.7	0	1	0	0	0	0	0	0	0	0	0	0
D21	male	adult	17	223	shallow	resting	12.02	1.01	3.29	1	0	0	0	0	0	0	0	0	0	0	0
D21	male	adult	17	224	shallow	resting	29.25	0.89	4.33	1	0	0	0	0	0	0	0	0	0	0	0
D21	male	adult	17	225	shallow	resting	14.46	1.17	3.99	1	0	0	0	0	0	0	0	0	0	0	0
D21	male	adult	17	226	medium	resting	150.43	15.25	3.68	0	1	0	0	0	0	0	0	0	0	0	0
D21	male	adult	17	227	shallow	resting	9.19	0.57	3.06	1	0	0	0	0	0	0	0	0	0	0	0
D21	male	adult	17	228	shallow	resting	17.15	1.93	3.01	1	0	0	0	0	0	0	0	0	0	0	0
D21	male	adult	17	229	shallow	resting	12.1	0.7	3.41	1	0	0	0	0	0	0	0	0	0	0	0
D21	male	adult	17	230	shallow	resting	12.55	1.05	3.35	1	0	0	0	0	0	0	0	0	0	0	0
D21	male	adult	17	231	shallow	resting	11.98	0.6	3.11	1	0	0	0	0	0	0	0	0	0	0	0
D21	male	adult	17	232	medium	resting	173.88	13.98	3.44	0	1	0	0	0	0	0	0	0	0	0	0
D21	male	adult	18	233	shallow	resting	16	1.35	3.49	0.999	0	0	0	0.001	0	0	0	0	0	0	0
D21	male	adult	18	234	shallow	resting	13.48	1.3	4.35	0.999	0	0	0	0.001	0	0	0	0	0	0	0
D21	male	adult	18	235	shallow	resting	31.77	1.38	4.78	0.999	0	0	0	0.001	0	0	0	0	0	0	0
D21	male	adult	18	236	shallow	resting	15.94	0.99	3.13	0.999	0	0	0	0.001	0	0	0	0	0	0	0
D21	male	adult	18	237	shallow	resting	11.31	0.66	3.27	0.999	0	0	0	0.001	0	0	0	0	0	0	0
D21	male	adult	18	238	medium	resting	152.19	13.83	3.21	0	0.999	0	0	0	0.001	0	0	0	0	0	0
D21	male	adult	18	239	shallow	resting	16.8	1.31	3.87	0.999	0	0	0	0.001	0	0	0	0	0	0	0
D21	male	adult	18	240	shallow	resting	14.66	1.1	4.21	0.999	0	0	0	0.001	0	0	0	0	0	0	0
D21	male	adult	18	241	shallow	resting	18	0.96	4.22	0.999	0	0	0	0.001	0	0	0	0	0	0	0
D21	male	adult	18	242	shallow	resting	8.67	0.14	3.79	0.999	0	0	0	0.001	0	0	0	0	0	0	0
D21	male	adult	18	243	shallow	resting	11.23	0.5	2.92	0.999	0	0	0	0.001	0	0	0	0	0	0	0
D21	male	adult	18	244	medium	resting	134.37	12.03	3.77	0	0.999	0	0	0	0.001	0	0	0	0	0	0
D21	male	adult	18	245	shallow	resting	54.06	4.51	3.27	0.999	0	0	0	0.001	0	0	0	0	0	0	0
D21	male	adult	18	246	shallow	resting	26.83	1.56	3.88	0.999	0	0	0	0.001	0	0	0	0	0	0	0
D21	male	adult	18	247	shallow	resting	13.06	1.07	4.13	0.999	0	0	0	0.001	0	0	0	0	0	0	0
D21	male	adult	18	248	shallow	resting	11.88	0.33	4.9	0.999	0	0	0	0.001	0	0	0	0	0	0	0
D21	male	adult	19	249	shallow	resting	11.66	0.34	4.46	0.999	0	0	0	0	0	0	0	0	0	0	0
D21	male	adult	19	250	shallow	resting	10.48	0.41	3.44	0.999	0	0	0	0	0	0	0	0	0	0	0
D21	male	adult	19	251	shallow	resting	13.14	0.66	3.32	0.999	0	0	0	0	0	0	0	0	0	0	0
D21	male	adult	19	252	medium	resting	164.41	12.93	3.87	0	0.999	0	0	0	0	0	0	0	0	0	0
D21	male	adult	19	253	shallow	resting	34.56	2.03	4.21	0.999	0	0	0	0	0	0	0	0	0	0	0
D21	male	adult	19	254	shallow	resting	15.08	1.04	3.36	0.999	0	0	0	0	0	0	0	0	0	0	0
D21	male	adult	19	255	shallow	resting	39.72	3.32	3.6	0.999	0	0	0	0	0	0	0	0	0	0	0
D21	male	adult	19	256	shallow	resting	13.41	1.3	2.87	0.999	0	0	0	0	0	0	0	0	0	0	0
D21	male	adult	19	257	medium	resting	153.85	13.35	2.66	0	0.999	0	0	0	0	0	0	0	0	0	0
D21	male	adult	19	258	shallow	resting	22.79	1.33	3.12	0.999	0	0	0	0	0	0	0	0	0	0	0
D21	male	adult	19	259	shallow	resting	16.09	0.95	3.99	0.999	0	0	0	0	0	0	0	0	0	0	0
D21	male	adult	19	260	shallow	resting	10.51	0.39	3.92	0.999	0	0	0	0	0	0	0	0	0	0	0
D21	male	adult	19	261	shallow	resting	12.41	0.95	3.49	0.999	0	0	0	0	0	0	0	0	0	0	0
D21	male	adult	19	262	shallow	resting	16.14	0.97	2.96	0.999	0	0	0	0	0	0	0	0	0	0	0
D21	male	adult	19	263	shallow	resting	17.27	1.88	3.38	0.999	0	0	0	0	0	0	0	0	0	0	0
D21	male	adult	20	264	medium	resting	156.89	9.81	3.26	0	1	0	0	0	0	0	0	0	0	0	0
D21	male	adult	20	265	shallow	resting	16.37	1.18	4.46	1	0	0	0	0	0	0	0	0	0	0	0
D21	male	adult	20	266	shallow	resting	23.51	1.09	3.01	1	0	0	0	0	0	0	0	0	0	0	0
D21	male	adult	20	267	shallow	resting	30.3	1.72	3.46	1	0	0	0	0	0	0	0	0	0	0	0
D21	male	adult	20	268	shallow	resting	11.18	1.05	2.64	1	0	0	0	0	0	0	0	0	0	0	0
D21	male	adult	20	269	medium	resting	174.25	11.74	3.08	0	1	0	0	0	0	0	0	0	0	0	0
D21	male	adult	20	270	shallow	resting	22.61	1.67	3.25	1	0	0	0	0	0	0	0	0	0	0	0
D21	male	adult	20	271	shallow	resting	19.96	2.22	2.52	1	0	0	0	0	0	0	0	0	0	0	0
D21	male	adult	20	272	shallow	resting	17.97	1.63	3.09	1	0	0	0	0	0	0	0	0	0	0	0
D21	male	adult	20	273	shallow	resting	12.05	0.78	3.82	1	0	0	0	0	0	0	0	0	0	0	0
D21	male	adult	20	274	shallow	resting	12.63	1.38	3.07	1	0	0	0	0	0	0	0	0	0	0	0
D21	male	adult	20	275	shallow	resting	14.73	1.55	3.08	1	0	0	0	0	0	0	0	0	0	0	0
D21	male	adult	20	276	medium	resting	165.88	12.99	3.37	0	1	0	0	0	0	0	0	0	0	0	0
D21	male	adult	21	277	shallow	resting	40.6	3.17	3.24	1	0	0	0	0	0	0	0	0	0	0	0
D21	male	adult	21	278	shallow	resting	16.8	1.75	3.42	1	0	0	0	0	0	0	0	0	0	0	0
D21	male	adult	21	279	shallow	resting	15.27	0.99	3.25	1	0	0	0	0	0	0	0	0	0	0	0
D21	male	adult	21	280	shallow	resting	16.6	1.95	2.76	1	0	0	0	0	0	0	0	0	0	0	0
D21	male	adult	21	281	medium	resting	134.33	12.8	3.38	0	1	0	0	0	0	0	0	0	0	0	0
D21	male	adult	21	282	shallow	resting	14.76	0.83	5.03	1	0	0	0	0	0	0	0	0	0	0	0
D21	male	adult	21	283	shallow	resting	22.88	1.4	4.16	1	0	0	0	0	0	0	0	0	0	0	0
D21	male	adult	21	284	shallow	resting	25.42	1.06	4.99	1	0	0	0	0	0	0	0	0	0	0	0
D21	male	adult	21	285	shallow	resting	15.68	1.26	3.15	1	0	0	0	0	0	0	0	0	0	0	0
D21	male	adult	21	286	medium	resting	141.46	11.33	3.13	0	1	0	0	0	0	0	0	0	0	0	0
D21	male	adult	21	287	shallow	resting	39.07	2.18	3.84	1	0	0	0	0	0	0	0	0	0	0	0
D21	male	adult	21	288	shallow	resting	33.18	1.43	3.67	1	0	0	0	0	0	0	0	0	0	0	0
D21	male	adult	21	289	shallow	resting	19.69	1.07	3.71	1	0	0	0	0	0	0	0	0	0	0	0
D21	male	adult	21	290	shallow	resting	6.73	0.35	3.45	1	0	0	0	0	0	0	0	0	0	0	0
D21	male	adult	21	291	shallow	resting	15.41	1.4	3.22	1	0	0	0	0	0	0	0	0	0	0	0
D21	male	adult	22	292	medium	resting	143.04	8.91	3.86	0	1	0	0	0	0	0	0	0	0	0	0
D21	male	adult	22	293	shallow	resting	25.29	1.34	3.67	1	0	0	0	0	0	0	0	0	0	0	0
D21	male	adult	22	294	shallow	resting	18.41	1.21	4.44	1	0	0	0	0	0	0	0	0	0	0	0
D21	male	adult	22	295	shallow	resting	18.93	1.07	3.51	1	0	0	0	0	0	0	0	0	0	0	0
D21	male	adult	22	296	shallow	resting	11	0.39	2.81	1	0	0	0	0	0	0	0	0	0	0	0
D21	male	adult	22	297	medium	resting	157.79	11.8	3.66	0	1	0	0	0	0	0	0	0	0	0	0
D21	male	adult	22	298	shallow	resting	13.24	0.85	3.7	1	0	0	0	0	0	0	0	0	0	0	0
D21	male	adult	22	299	shallow	resting	18.14	1	4.26	1	0	0	0	0	0	0	0	0	0	0	0
D21	male	adult	22	300	shallow	resting	14.03	0.6	3.56	1	0	0	0	0	0	0	0	0	0	0	0
D21	male	adult	22	301	shallow	resting	10.18	0.66	2.76	1	0	0	0	0	0	0	0	0	0	0	0
D21	male	adult	22	302	medium	resting	125.7	10.23	3.38	0	1	0	0	0	0	0	0	0	0	0	0
D21	male	adult	22	303	shallow	resting	27.85	1.59	3.77	1	0	0	0	0	0	0	0	0	0	0	0
D21	male	adult	23	304	shallow	resting	21.86	1.7	3.46	1	0	0	0	0	0	0	0	0	0	0	0
D21	male	adult	23	305	shallow	resting	37.8	1.93	2.79	1	0	0	0	0	0	0	0	0	0	0	0
D21	male	adult	23	306	medium	resting	145.4	11.08	3.92	0	1	0	0	0	0	0	0	0	0	0	0
D21	male	adult	23	307	shallow	resting	26.22	1.35	3.84	1	0	0	0	0	0	0	0	0	0	0	0
D21	male	adult	23	308	shallow	resting	27.03	1.07	3.87	1	0	0	0	0	0	0	0	0	0	0	0
D21	male	adult	23	309	shallow	resting	16.78	1.22	3.54	1	0	0	0	0	0	0	0	0	0	0	0
D21	male	adult	23	310	medium	resting	149.9	9.91	3.46	0	1	0	0	0	0	0	0	0	0	0	0
D21	male	adult	23	311	shallow	resting	11.52	0.58	4.22	1	0	0	0	0	0	0	0	0	0	0	0
D21	male	adult	23	312	shallow	resting	11.68	0.79	4.34	1	0	0	0	0	0	0	0	0	0	0	0
D21	male	adult	23	313	shallow	resting	28.26	1	4.12	1	0	0	0	0	0	0	0	0	0	0	0
D21	male	adult	23	314	shallow	resting	13.84	0.75	2.65	1	0	0	0	0	0	0	0	0	0	0	0
D21	male	adult	23	315	medium	resting	159.58	11	3.76	0	1	0	0	0	0	0	0	0	0	0	0
D21	male	adult	24	316	shallow	resting	25.83	1.12	4.12	1	0	0	0	0	0	0	0	0	0	0	0
D21	male	adult	24	317	shallow	resting	8.67	0.03	3.92	1	0	0	0	0	0	0	0	0	0	0	0
D21	male	adult	24	318	shallow	resting	12	0.67	3.98	1	0	0	0	0	0	0	0	0	0	0	0
D21	male	adult	24	319	shallow	resting	14.79	1.18	2.77	1	0	0	0	0	0	0	0	0	0	0	0
D21	male	adult	24	320	shallow	resting	14.5	1.99	2.63	1	0	0	0	0	0	0	0	0	0	0	0
D21	male	adult	24	321	medium	resting	145.36	11.7	3.21	0	1	0	0	0	0	0	0	0	0	0	0
D21	male	adult	24	322	shallow	resting	22.73	0.89	4.04	1	0	0	0	0	0	0	0	0	0	0	0
D21	male	adult	24	323	shallow	resting	26.59	1.34	3.69	1	0	0	0	0	0	0	0	0	0	0	0
D21	male	adult	24	324	shallow	resting	30.96	2.04	3.74	1	0	0	0	0	0	0	0	0	0	0	0
D21	male	adult	24	325	shallow	resting	13.86	1.02	3.88	1	0	0	0	0	0	0	0	0	0	0	0
D21	male	adult	24	326	shallow	resting	14.26	1.54	2.94	1	0	0	0	0	0	0	0	0	0	0	0
D21	male	adult	24	327	medium	resting	177.17	12.81	3.5	0	1	0	0	0	0	0	0	0	0	0	0
D21	male	adult	24	328	shallow	resting	36.22	3.29	3.93	1	0	0	0	0	0	0	0	0	0	0	0
D21	male	adult	24	329	shallow	resting	17.96	1.01	3.3	1	0	0	0	0	0	0	0	0	0	0	0
D21	male	adult	25	330	shallow	resting	14.81	1.42	3.08	1	0	0	0	0	0	0	0	0	0	0	0
D21	male	adult	25	331	medium	resting	172.4	14.76	3.41	0	1	0	0	0	0	0	0	0	0	0	0
D21	male	adult	25	332	shallow	resting	19.68	2.45	3.89	1	0	0	0	0	0	0	0	0	0	0	0
D21	male	adult	25	333	shallow	resting	10	0.52	4.3	1	0	0	0	0	0	0	0	0	0	0	0
D21	male	adult	25	334	shallow	resting	93.39	6.29	5.14	1	0	0	0	0	0	0	0	0	0	0	0
D21	male	adult	25	335	logging	resting	10.99	0.17	104.22	0	0	0	1	0	0	0	0	0	0	0	0
D21	male	adult	25	336	shallow	resting	46.06	1.99	5	1	0	0	0	0	0	0	0	0	0	0	0
D21	male	adult	25	337	logging	resting	29.99	1.07	19.79	0	0	0	1	0	0	0	0	0	0	0	0
D21	male	adult	25	338	shallow	resting	0.83	NA	0.64	1	0	0	0	0	0	0	0	0	0	0	0
D21	male	adult	25	339	shallow	resting	11.28	0.31	3.94	1	0	0	0	0	0	0	0	0	0	0	0
D21	male	adult	25	340	shallow	resting	24.96	1.55	3.09	1	0	0	0	0	0	0	0	0	0	0	0
D21	male	adult	25	341	medium	resting	237.97	15.42	3.48	0	1	0	0	0	0	0	0	0	0	0	0
D21	male	adult	26	342	shallow	resting	21.75	1.15	2.68	0.999	0	0	0	0.001	0	0	0	0	0	0	0
D21	male	adult	26	343	shallow	resting	14.61	0.88	3.78	0.999	0	0	0	0.001	0	0	0	0	0	0	0
D21	male	adult	26	344	shallow	resting	15.3	0.81	3.82	0.999	0	0	0	0.001	0	0	0	0	0	0	0
D21	male	adult	26	345	shallow	resting	14.15	0.66	3.96	0.999	0	0	0	0.001	0	0	0	0	0	0	0
D21	male	adult	26	346	shallow	resting	17.69	1.14	4.02	0.999	0	0	0	0.001	0	0	0	0	0	0	0
D21	male	adult	26	347	shallow	resting	25.7	1.28	4.27	0.999	0	0	0	0.001	0	0	0	0	0	0	0
D21	male	adult	26	348	shallow	resting	18.34	1.02	3.75	0.999	0	0	0	0.001	0	0	0	0	0	0	0
D21	male	adult	26	349	medium	resting	241.39	12.96	3.63	0	0.999	0	0	0	0.001	0	0	0	0	0	0
D21	male	adult	26	350	shallow	resting	19.68	0.98	4.39	0.999	0	0	0	0.001	0	0	0	0	0	0	0
D21	male	adult	26	351	shallow	resting	13.77	0.49	3.6	0.999	0	0	0	0.001	0	0	0	0	0	0	0
D21	male	adult	26	352	shallow	resting	17.74	1.26	3.93	0.999	0	0	0	0.001	0	0	0	0	0	0	0
D21	male	adult	26	353	shallow	resting	18.92	1.31	4.38	0.999	0	0	0	0.001	0	0	0	0	0	0	0
D21	male	adult	26	354	shallow	resting	40.4	2.3	4.41	0.999	0	0	0	0.001	0	0	0	0	0	0	0
D21	male	adult	26	355	shallow	resting	21.43	1.15	3.72	0.999	0	0	0	0.001	0	0	0	0	0	0	0
D21	male	adult	26	356	shallow	resting	17	1.23	3.01	0.999	0	0	0	0.001	0	0	0	0	0	0	0
D21	male	adult	26	357	medium	resting	114.12	14.99	4.36	0	0.999	0	0	0	0.001	0	0	0	0	0	0
D21	male	adult	27	358	shallow	resting	12.83	0.15	6.45	0.999	0	0	0	0	0	0	0	0	0	0	0
D21	male	adult	27	359	shallow	resting	18.51	0.82	5.52	0.999	0	0	0	0	0	0	0	0	0	0	0
D21	male	adult	27	360	shallow	resting	37.16	1.53	4.08	0.999	0	0	0	0	0	0	0	0	0	0	0
D21	male	adult	27	361	shallow	resting	34.49	2.36	4.36	0.999	0	0	0	0	0	0	0	0	0	0	0
D21	male	adult	27	362	shallow	resting	63.86	4.65	3.51	0.999	0	0	0	0	0	0	0	0	0	0	0
D21	male	adult	27	363	shallow	resting	17.93	1.36	3.76	0.999	0	0	0	0	0	0	0	0	0	0	0
D21	male	adult	27	364	shallow	resting	16.39	1.22	4.44	0.999	0	0	0	0	0	0	0	0	0	0	0
D21	male	adult	27	365	shallow	resting	16.47	1.19	3.03	0.999	0	0	0	0	0	0	0	0	0	0	0
D21	male	adult	27	366	medium	resting	223.63	16.37	3.96	0	0.999	0	0	0	0	0	0	0	0	0	0
D21	male	adult	27	367	shallow	resting	35.1	1.81	4	0.999	0	0	0	0	0	0	0	0	0	0	0
D21	male	adult	27	368	shallow	resting	18.71	1.56	4.04	0.999	0	0	0	0	0	0	0	0	0	0	0
D21	male	adult	27	369	shallow	resting	10.75	0.16	5.62	0.999	0	0	0	0	0	0	0	0	0	0	0
D21	male	adult	27	370	shallow	resting	14.93	0.65	3.36	0.999	0	0	0	0	0	0	0	0	0	0	0
D21	male	adult	27	371	medium	resting	235.47	16.62	4.65	0	0.999	0	0	0	0	0	0	0	0	0	0
D21	male	adult	28	372	shallow	resting	17.44	0.24	9.6	1	0	0	0	0	0	0	0	0	0	0	0
D21	male	adult	28	373	logging	resting	4.29	0.02	50.61	0	0	0	1	0	0	0	0	0	0	0	0
D21	male	adult	28	374	logging	resting	10.13	NA	18.94	0	0	0	1	0	0	0	0	0	0	0	0
D21	male	adult	28	375	medium	resting	261.47	12.25	4.09	0	1	0	0	0	0	0	0	0	0	0	0
D21	male	adult	28	376	shallow	resting	16.38	1.36	3.89	1	0	0	0	0	0	0	0	0	0	0	0
D21	male	adult	28	377	shallow	resting	14.26	0.79	4.49	1	0	0	0	0	0	0	0	0	0	0	0
D21	male	adult	28	378	shallow	resting	19.91	0.86	4.87	1	0	0	0	0	0	0	0	0	0	0	0
D21	male	adult	28	379	shallow	resting	16.14	0.64	4.34	1	0	0	0	0	0	0	0	0	0	0	0
D21	male	adult	28	380	shallow	resting	13.06	0.54	3.81	1	0	0	0	0	0	0	0	0	0	0	0
D21	male	adult	28	381	shallow	resting	16.58	1.05	3.96	1	0	0	0	0	0	0	0	0	0	0	0
D21	male	adult	28	382	logging	resting	161.88	8.51	23.34	0	0	0	1	0	0	0	0	0	0	0	0
D21	male	adult	29	383	logging	resting	15.86	0.26	17.89	0	0	0	1	0	0	0	0	0	0	0	0
D21	male	adult	29	384	logging	resting	59.58	3.47	46.53	0	0	0	1	0	0	0	0	0	0	0	0
D21	male	adult	29	385	shallow	resting	35.59	1.22	3.49	1	0	0	0	0	0	0	0	0	0	0	0
D21	male	adult	29	386	medium	resting	214.13	10.3	3.58	0	1	0	0	0	0	0	0	0	0	0	0
D21	male	adult	29	387	shallow	resting	85.51	2.53	3.79	1	0	0	0	0	0	0	0	0	0	0	0
D21	male	adult	29	388	shallow	resting	18.93	1.14	4.64	1	0	0	0	0	0	0	0	0	0	0	0
D21	male	adult	29	389	shallow	resting	20.57	1.04	3.94	1	0	0	0	0	0	0	0	0	0	0	0
D21	male	adult	29	390	shallow	resting	28.13	1.59	3	1	0	0	0	0	0	0	0	0	0	0	0
D21	male	adult	29	391	shallow	resting	19.13	1.43	3.82	1	0	0	0	0	0	0	0	0	0	0	0
D21	male	adult	30	392	shallow	resting	42.98	1.07	3.9	0.921	0	0	0	0.07	0	0	0	0.009	0	0	0
D21	male	adult	30	393	shallow	resting	86.8	2.94	3.29	0.921	0	0	0	0.07	0	0	0	0.009	0	0	0
D21	male	adult	30	394	shallow	resting	12.38	0.83	3.64	0.921	0	0	0	0.07	0	0	0	0.009	0	0	0
D21	male	adult	30	395	shallow	resting	13.28	1.21	2.95	0.921	0	0	0	0.07	0	0	0	0.009	0	0	0
D21	male	adult	30	396	medium	resting	254.78	20.36	3.95	0	0.921	0	0	0	0.07	0	0	0	0.009	0	0
D21	male	adult	30	397	shallow	resting	10.81	0.44	4.65	0.921	0	0	0	0.07	0	0	0	0.009	0	0	0
D21	male	adult	30	398	shallow	resting	9.4	0.17	3.7	0.921	0	0	0	0.07	0	0	0	0.009	0	0	0
D21	male	adult	30	399	shallow	resting	23.59	1.34	3.74	0.921	0	0	0	0.07	0	0	0	0.009	0	0	0
D21	male	adult	30	400	shallow	resting	23.86	1.58	3.1	0.921	0	0	0	0.07	0	0	0	0.009	0	0	0
D21	male	adult	30	401	shallow	resting	29.19	2.85	3.37	0.921	0	0	0	0.07	0	0	0	0.009	0	0	0
D21	male	adult	30	402	shallow	resting	19.96	1.79	3.24	0.921	0	0	0	0.07	0	0	0	0.009	0	0	0
D21	male	adult	30	403	shallow	resting	18.14	1.71	2.67	0.921	0	0	0	0.07	0	0	0	0.009	0	0	0
D21	male	adult	30	404	medium	resting	230.89	16.32	2.57	0	0.921	0	0	0	0.07	0	0	0	0.009	0	0
D21	male	adult	31	405	shallow	travelling	12.99	1.2	3.82	0.051	0	0	0	0.768	0	0	0	0.181	0	0	0
D21	male	adult	31	406	shallow	travelling	25.27	1.58	3.08	0.051	0	0	0	0.768	0	0	0	0.181	0	0	0
D21	male	adult	31	407	shallow	travelling	14.97	0.85	4.36	0.051	0	0	0	0.768	0	0	0	0.181	0	0	0
D21	male	adult	31	408	shallow	travelling	22.26	2.03	3.33	0.051	0	0	0	0.768	0	0	0	0.181	0	0	0
D21	male	adult	31	409	shallow	travelling	22.97	1.89	4.24	0.051	0	0	0	0.768	0	0	0	0.181	0	0	0
D21	male	adult	31	410	shallow	travelling	11.43	0.67	3.27	0.051	0	0	0	0.768	0	0	0	0.181	0	0	0
D21	male	adult	31	411	shallow	travelling	82.28	1.98	3.41	0.051	0	0	0	0.768	0	0	0	0.181	0	0	0
D21	male	adult	31	412	shallow	travelling	45.77	1.8	3.71	0.051	0	0	0	0.768	0	0	0	0.181	0	0	0
D21	male	adult	31	413	shallow	travelling	23.59	1.55	4.09	0.051	0	0	0	0.768	0	0	0	0.181	0	0	0
D21	male	adult	31	414	shallow	travelling	39.8	1.87	3.53	0.051	0	0	0	0.768	0	0	0	0.181	0	0	0
D21	male	adult	31	415	shallow	travelling	30	1.62	3.69	0.051	0	0	0	0.768	0	0	0	0.181	0	0	0
D21	male	adult	31	416	shallow	travelling	108.05	3.67	3.39	0.051	0	0	0	0.768	0	0	0	0.181	0	0	0
D21	male	adult	31	417	shallow	travelling	15.4	1.55	2.55	0.051	0	0	0	0.768	0	0	0	0.181	0	0	0
D21	male	adult	31	418	shallow	travelling	21.79	1.39	3.26	0.051	0	0	0	0.768	0	0	0	0.181	0	0	0
D21	male	adult	31	419	shallow	travelling	38.45	3.33	3.04	0.051	0	0	0	0.768	0	0	0	0.181	0	0	0
D21	male	adult	31	420	shallow	travelling	17.9	1.73	3.46	0.051	0	0	0	0.768	0	0	0	0.181	0	0	0
D21	male	adult	31	421	shallow	travelling	28.86	1.56	3.1	0.051	0	0	0	0.768	0	0	0	0.181	0	0	0
D21	male	adult	32	422	shallow	travelling	59.81	3.24	3.71	0.006	0	0	0	0.865	0	0	0	0.129	0	0	0
D21	male	adult	32	423	shallow	travelling	91.15	3.06	3.47	0.006	0	0	0	0.865	0	0	0	0.129	0	0	0
D21	male	adult	32	424	shallow	travelling	25.62	1.56	3.79	0.006	0	0	0	0.865	0	0	0	0.129	0	0	0
D21	male	adult	32	425	shallow	travelling	46	2.06	3.44	0.006	0	0	0	0.865	0	0	0	0.129	0	0	0
D21	male	adult	32	426	shallow	travelling	34.31	1.87	3.21	0.006	0	0	0	0.865	0	0	0	0.129	0	0	0
D21	male	adult	32	427	shallow	travelling	22.49	1.52	3.72	0.006	0	0	0	0.865	0	0	0	0.129	0	0	0
D21	male	adult	32	428	shallow	travelling	33.07	1.93	3.12	0.006	0	0	0	0.865	0	0	0	0.129	0	0	0
D21	male	adult	32	429	shallow	travelling	35.59	2.03	3.96	0.006	0	0	0	0.865	0	0	0	0.129	0	0	0
D21	male	adult	32	430	shallow	travelling	88.86	2.08	3.05	0.006	0	0	0	0.865	0	0	0	0.129	0	0	0
D21	male	adult	32	431	shallow	travelling	29.41	1.41	3.41	0.006	0	0	0	0.865	0	0	0	0.129	0	0	0
D21	male	adult	32	432	shallow	travelling	45.94	1.8	4.36	0.006	0	0	0	0.865	0	0	0	0.129	0	0	0
D21	male	adult	32	433	shallow	travelling	14.72	0.85	2.91	0.006	0	0	0	0.865	0	0	0	0.129	0	0	0
D21	male	adult	32	434	shallow	travelling	35.93	2.24	3.59	0.006	0	0	0	0.865	0	0	0	0.129	0	0	0
D21	male	adult	33	435	shallow	travelling	41.26	2.18	3.14	0.001	0	0	0	0.908	0	0	0	0.091	0	0	0
D21	male	adult	33	436	shallow	travelling	78.77	3.23	3.33	0.001	0	0	0	0.908	0	0	0	0.091	0	0	0
D21	male	adult	33	437	shallow	travelling	31.68	1.89	3.27	0.001	0	0	0	0.908	0	0	0	0.091	0	0	0
D21	male	adult	33	438	shallow	travelling	18.56	1.57	3.29	0.001	0	0	0	0.908	0	0	0	0.091	0	0	0
D21	male	adult	33	439	shallow	travelling	14.59	1.53	3.28	0.001	0	0	0	0.908	0	0	0	0.091	0	0	0
D21	male	adult	33	440	shallow	travelling	33.52	2.34	3.1	0.001	0	0	0	0.908	0	0	0	0.091	0	0	0
D21	male	adult	33	441	shallow	travelling	46.81	3.41	3.54	0.001	0	0	0	0.908	0	0	0	0.091	0	0	0
D21	male	adult	33	442	shallow	travelling	88.72	3.11	3.33	0.001	0	0	0	0.908	0	0	0	0.091	0	0	0
D21	male	adult	33	443	shallow	travelling	38.38	3.29	3.37	0.001	0	0	0	0.908	0	0	0	0.091	0	0	0
D21	male	adult	33	444	shallow	travelling	29.49	1.58	3.87	0.001	0	0	0	0.908	0	0	0	0.091	0	0	0
D21	male	adult	33	445	shallow	travelling	29.89	2.25	3.33	0.001	0	0	0	0.908	0	0	0	0.091	0	0	0
D21	male	adult	33	446	shallow	travelling	24.6	1.82	3.14	0.001	0	0	0	0.908	0	0	0	0.091	0	0	0
D21	male	adult	33	447	shallow	travelling	36.43	2.62	3.28	0.001	0	0	0	0.908	0	0	0	0.091	0	0	0
D21	male	adult	33	448	shallow	travelling	20.03	1.92	3.69	0.001	0	0	0	0.908	0	0	0	0.091	0	0	0
D21	male	adult	33	449	shallow	travelling	44.03	1.6	3.58	0.001	0	0	0	0.908	0	0	0	0.091	0	0	0
D21	male	adult	34	450	shallow	travelling	73.2	2.49	3.18	0	0	0	0	0.926	0	0	0	0.074	0	0	0
D21	male	adult	34	451	shallow	travelling	28.97	2.25	3.18	0	0	0	0	0.926	0	0	0	0.074	0	0	0
D21	male	adult	34	452	shallow	travelling	28.33	2.48	3.32	0	0	0	0	0.926	0	0	0	0.074	0	0	0
D21	male	adult	34	453	shallow	travelling	40.37	1.6	3.88	0	0	0	0	0.926	0	0	0	0.074	0	0	0
D21	male	adult	34	454	shallow	travelling	24.67	2.22	3.18	0	0	0	0	0.926	0	0	0	0.074	0	0	0
D21	male	adult	34	455	shallow	travelling	41.4	2.45	3.4	0	0	0	0	0.926	0	0	0	0.074	0	0	0
D21	male	adult	34	456	shallow	travelling	96.24	3.47	3.24	0	0	0	0	0.926	0	0	0	0.074	0	0	0
D21	male	adult	34	457	shallow	travelling	21.34	1.37	3.41	0	0	0	0	0.926	0	0	0	0.074	0	0	0
D21	male	adult	34	458	shallow	travelling	19.41	1.47	3.32	0	0	0	0	0.926	0	0	0	0.074	0	0	0
D21	male	adult	34	459	shallow	travelling	25.67	1.95	3.27	0	0	0	0	0.926	0	0	0	0.074	0	0	0
D21	male	adult	34	460	shallow	travelling	29.23	2.42	2.89	0	0	0	0	0.926	0	0	0	0.074	0	0	0
D21	male	adult	34	461	shallow	travelling	61.28	2.62	3.24	0	0	0	0	0.926	0	0	0	0.074	0	0	0
D21	male	adult	34	462	shallow	travelling	25.14	1.28	3.4	0	0	0	0	0.926	0	0	0	0.074	0	0	0
D21	male	adult	34	463	shallow	travelling	31.93	2.12	3.75	0	0	0	0	0.926	0	0	0	0.074	0	0	0
D21	male	adult	34	464	shallow	travelling	68.54	4.24	3.19	0	0	0	0	0.926	0	0	0	0.074	0	0	0
D21	male	adult	35	465	shallow	travelling	48.9	2.24	3.41	0	0	0	0	0.928	0	0	0	0.071	0	0	0
D21	male	adult	35	466	shallow	travelling	17.5	1.56	3.33	0	0	0	0	0.928	0	0	0	0.071	0	0	0
D21	male	adult	35	467	shallow	travelling	24.16	2.74	3	0	0	0	0	0.928	0	0	0	0.071	0	0	0
D21	male	adult	35	468	shallow	travelling	112.29	2.82	3.25	0	0	0	0	0.928	0	0	0	0.071	0	0	0
D21	male	adult	35	469	shallow	travelling	28.21	2.58	2.6	0	0	0	0	0.928	0	0	0	0.071	0	0	0
D21	male	adult	35	470	shallow	travelling	53.05	2.53	3.57	0	0	0	0	0.928	0	0	0	0.071	0	0	0
D21	male	adult	35	471	shallow	travelling	15.22	1.09	3.28	0	0	0	0	0.928	0	0	0	0.071	0	0	0
D21	male	adult	35	472	shallow	travelling	50.87	2.79	3.42	0	0	0	0	0.928	0	0	0	0.071	0	0	0
D21	male	adult	35	473	shallow	travelling	19.48	2	3.5	0	0	0	0	0.928	0	0	0	0.071	0	0	0
D21	male	adult	35	474	shallow	travelling	30.77	2.13	2.88	0	0	0	0	0.928	0	0	0	0.071	0	0	0
D21	male	adult	35	475	shallow	travelling	74.01	2.78	2.29	0	0	0	0	0.928	0	0	0	0.071	0	0	0
D21	male	adult	35	476	shallow	travelling	2.55	0.55	1.84	0	0	0	0	0.928	0	0	0	0.071	0	0	0
D21	male	adult	35	477	shallow	travelling	11.5	0.91	3.71	0	0	0	0	0.928	0	0	0	0.071	0	0	0
D21	male	adult	35	478	shallow	travelling	19.87	0.9	3.78	0	0	0	0	0.928	0	0	0	0.071	0	0	0
D21	male	adult	35	479	shallow	travelling	14.34	0.94	3.36	0	0	0	0	0.928	0	0	0	0.071	0	0	0
D21	male	adult	35	480	shallow	travelling	30.89	1.75	3.41	0	0	0	0	0.928	0	0	0	0.071	0	0	0
D21	male	adult	36	481	shallow	travelling	27.56	2.06	3.32	0	0	0	0	0.915	0	0	0	0.085	0	0	0
D21	male	adult	36	482	shallow	travelling	36.41	1.88	3.07	0	0	0	0	0.915	0	0	0	0.085	0	0	0
D21	male	adult	36	483	shallow	travelling	35.29	2.76	2.52	0	0	0	0	0.915	0	0	0	0.085	0	0	0
D21	male	adult	36	484	shallow	travelling	29.37	2.09	2.8	0	0	0	0	0.915	0	0	0	0.085	0	0	0
D21	male	adult	36	485	shallow	travelling	33.63	2.09	2.6	0	0	0	0	0.915	0	0	0	0.085	0	0	0
D21	male	adult	36	486	shallow	travelling	34.17	2.48	3.24	0	0	0	0	0.915	0	0	0	0.085	0	0	0
D21	male	adult	36	487	shallow	travelling	28.2	2.22	3.31	0	0	0	0	0.915	0	0	0	0.085	0	0	0
D21	male	adult	36	488	shallow	travelling	31.43	2.53	3.07	0	0	0	0	0.915	0	0	0	0.085	0	0	0
D21	male	adult	36	489	shallow	travelling	37.11	2.17	2.86	0	0	0	0	0.915	0	0	0	0.085	0	0	0
D21	male	adult	36	490	shallow	travelling	31.91	2.56	3.17	0	0	0	0	0.915	0	0	0	0.085	0	0	0
D21	male	adult	36	491	shallow	travelling	32.12	2.57	2.56	0	0	0	0	0.915	0	0	0	0.085	0	0	0
D21	male	adult	36	492	shallow	travelling	20.67	2.46	3.01	0	0	0	0	0.915	0	0	0	0.085	0	0	0
D21	male	adult	36	493	shallow	travelling	18.82	1.8	3.1	0	0	0	0	0.915	0	0	0	0.085	0	0	0
D21	male	adult	36	494	shallow	travelling	37.12	1.98	3.1	0	0	0	0	0.915	0	0	0	0.085	0	0	0
D21	male	adult	36	495	shallow	travelling	20.52	1.94	3.07	0	0	0	0	0.915	0	0	0	0.085	0	0	0
D21	male	adult	36	496	shallow	travelling	42.48	2.19	3.19	0	0	0	0	0.915	0	0	0	0.085	0	0	0
D21	male	adult	36	497	shallow	travelling	45.19	2.19	3.49	0	0	0	0	0.915	0	0	0	0.085	0	0	0
D21	male	adult	36	498	shallow	travelling	16.56	1.86	3.4	0	0	0	0	0.915	0	0	0	0.085	0	0	0
D21	male	adult	37	499	shallow	travelling	19.39	1.19	3.17	0	0	0	0	0.87	0	0	0	0.129	0	0	0
D21	male	adult	37	500	shallow	travelling	33.23	2.29	2.66	0	0	0	0	0.87	0	0	0	0.129	0	0	0
D21	male	adult	37	501	shallow	travelling	22.44	1.82	3.12	0	0	0	0	0.87	0	0	0	0.129	0	0	0
D21	male	adult	37	502	shallow	travelling	26.56	1.52	2.76	0	0	0	0	0.87	0	0	0	0.129	0	0	0
D21	male	adult	37	503	shallow	travelling	23.14	1.82	2.6	0	0	0	0	0.87	0	0	0	0.129	0	0	0
D21	male	adult	37	504	shallow	travelling	29.09	1.94	3.09	0	0	0	0	0.87	0	0	0	0.129	0	0	0
D21	male	adult	37	505	shallow	travelling	32.2	1.84	2.89	0	0	0	0	0.87	0	0	0	0.129	0	0	0
D21	male	adult	37	506	shallow	travelling	31.29	2	2.83	0	0	0	0	0.87	0	0	0	0.129	0	0	0
D21	male	adult	37	507	shallow	travelling	28.41	2.44	3.36	0	0	0	0	0.87	0	0	0	0.129	0	0	0
D21	male	adult	37	508	shallow	travelling	32.66	2.64	3.04	0	0	0	0	0.87	0	0	0	0.129	0	0	0
D21	male	adult	37	509	shallow	travelling	31.81	2.66	2.99	0	0	0	0	0.87	0	0	0	0.129	0	0	0
D21	male	adult	37	510	shallow	travelling	38.35	2.1	3.49	0	0	0	0	0.87	0	0	0	0.129	0	0	0
D21	male	adult	37	511	shallow	travelling	42.74	2.01	3.07	0	0	0	0	0.87	0	0	0	0.129	0	0	0
D21	male	adult	37	512	shallow	travelling	28.92	2.58	3.47	0	0	0	0	0.87	0	0	0	0.129	0	0	0
D21	male	adult	37	513	shallow	travelling	22.11	1.97	3.45	0	0	0	0	0.87	0	0	0	0.129	0	0	0
D21	male	adult	37	514	shallow	travelling	31.25	2.64	3.31	0	0	0	0	0.87	0	0	0	0.129	0	0	0
D21	male	adult	37	515	shallow	travelling	31.28	2.55	3.29	0	0	0	0	0.87	0	0	0	0.129	0	0	0
D21	male	adult	37	516	shallow	travelling	32.35	2.49	3.22	0	0	0	0	0.87	0	0	0	0.129	0	0	0
D21	male	adult	37	517	shallow	travelling	34.94	2.41	3.34	0	0	0	0	0.87	0	0	0	0.129	0	0	0
D21	male	adult	38	518	shallow	travelling	29.14	2.04	3.25	0.001	0	0	0	0.76	0	0	0	0.239	0	0	0
D21	male	adult	38	519	shallow	travelling	35.44	2.17	3.15	0.001	0	0	0	0.76	0	0	0	0.239	0	0	0
D21	male	adult	38	520	shallow	travelling	27.9	2.08	3.41	0.001	0	0	0	0.76	0	0	0	0.239	0	0	0
D21	male	adult	38	521	shallow	travelling	28.37	1.71	3.18	0.001	0	0	0	0.76	0	0	0	0.239	0	0	0
D21	male	adult	38	522	shallow	travelling	19.93	2.31	3.4	0.001	0	0	0	0.76	0	0	0	0.239	0	0	0
D21	male	adult	38	523	shallow	travelling	35.93	3.23	3.45	0.001	0	0	0	0.76	0	0	0	0.239	0	0	0
D21	male	adult	38	524	shallow	travelling	33.62	2.45	3.31	0.001	0	0	0	0.76	0	0	0	0.239	0	0	0
D21	male	adult	38	525	shallow	travelling	30.41	2.22	3.99	0.001	0	0	0	0.76	0	0	0	0.239	0	0	0
D21	male	adult	38	526	shallow	travelling	19.19	2.07	2.23	0.001	0	0	0	0.76	0	0	0	0.239	0	0	0
D21	male	adult	38	527	shallow	travelling	0.51	NA	5.96	0.001	0	0	0	0.76	0	0	0	0.239	0	0	0
D21	male	adult	38	528	shallow	travelling	13.73	0.96	3.99	0.001	0	0	0	0.76	0	0	0	0.239	0	0	0
D21	male	adult	38	529	shallow	travelling	25.39	2.14	3.45	0.001	0	0	0	0.76	0	0	0	0.239	0	0	0
D21	male	adult	38	530	shallow	travelling	28.15	1.75	3.83	0.001	0	0	0	0.76	0	0	0	0.239	0	0	0
D21	male	adult	38	531	shallow	travelling	25.25	1.51	3.03	0.001	0	0	0	0.76	0	0	0	0.239	0	0	0
D21	male	adult	38	532	shallow	travelling	25.81	3.29	3.35	0.001	0	0	0	0.76	0	0	0	0.239	0	0	0
D21	male	adult	38	533	shallow	travelling	36.9	1.69	3.9	0.001	0	0	0	0.76	0	0	0	0.239	0	0	0
D21	male	adult	38	534	shallow	travelling	34.5	1.98	3.92	0.001	0	0	0	0.76	0	0	0	0.239	0	0	0
D21	male	adult	38	535	shallow	travelling	43.82	2.07	3.18	0.001	0	0	0	0.76	0	0	0	0.239	0	0	0
D21	male	adult	38	536	shallow	travelling	42.01	2.71	3.66	0.001	0	0	0	0.76	0	0	0	0.239	0	0	0
D21	male	adult	39	537	shallow	travelling	27.58	1.93	3.52	0.002	0	0	0	0.506	0	0	0	0.492	0	0	0
D21	male	adult	39	538	shallow	travelling	37.61	2.09	3.02	0.002	0	0	0	0.506	0	0	0	0.492	0	0	0
D21	male	adult	39	539	shallow	travelling	38.68	1.63	4.3	0.002	0	0	0	0.506	0	0	0	0.492	0	0	0
D21	male	adult	39	540	shallow	travelling	28.89	1.95	3.28	0.002	0	0	0	0.506	0	0	0	0.492	0	0	0
D21	male	adult	39	541	shallow	travelling	36.71	1.65	3.6	0.002	0	0	0	0.506	0	0	0	0.492	0	0	0
D21	male	adult	39	542	shallow	travelling	47.6	1.83	4.32	0.002	0	0	0	0.506	0	0	0	0.492	0	0	0
D21	male	adult	39	543	shallow	travelling	15.59	1.16	4.46	0.002	0	0	0	0.506	0	0	0	0.492	0	0	0
D21	male	adult	39	544	shallow	travelling	30.88	1.27	4.04	0.002	0	0	0	0.506	0	0	0	0.492	0	0	0
D21	male	adult	39	545	shallow	travelling	31.56	1.69	4.01	0.002	0	0	0	0.506	0	0	0	0.492	0	0	0
D21	male	adult	39	546	shallow	travelling	32.61	1.3	3.54	0.002	0	0	0	0.506	0	0	0	0.492	0	0	0
D21	male	adult	39	547	shallow	travelling	65.93	1.87	3.83	0.002	0	0	0	0.506	0	0	0	0.492	0	0	0
D21	male	adult	39	548	shallow	travelling	28.49	1.75	4.22	0.002	0	0	0	0.506	0	0	0	0.492	0	0	0
D21	male	adult	39	549	shallow	travelling	37.77	1.99	3.81	0.002	0	0	0	0.506	0	0	0	0.492	0	0	0
D21	male	adult	39	550	shallow	travelling	22.13	1.23	4.41	0.002	0	0	0	0.506	0	0	0	0.492	0	0	0
D21	male	adult	39	551	shallow	travelling	28.96	1.96	3.74	0.002	0	0	0	0.506	0	0	0	0.492	0	0	0
D21	male	adult	39	552	shallow	travelling	28.2	1.34	4.46	0.002	0	0	0	0.506	0	0	0	0.492	0	0	0
D21	male	adult	40	553	shallow	foraging	15.79	1.03	3.62	0	0	0	0	0	0	0	0	1	0	0	0
D21	male	adult	40	554	shallow	foraging	11.27	1.06	3.42	0	0	0	0	0	0	0	0	1	0	0	0
D21	male	adult	40	555	shallow	foraging	10.22	0.9	2.69	0	0	0	0	0	0	0	0	1	0	0	0
D21	male	adult	40	556	shallow	foraging	9.12	1.5	2.43	0	0	0	0	0	0	0	0	1	0	0	0
D21	male	adult	40	557	deep	foraging	144.27	79.93	3.06	0	0	0	0	0	0	0	0	0	0	1	0
D21	male	adult	40	558	shallow	foraging	24.95	2.45	3.93	0	0	0	0	0	0	0	0	1	0	0	0
D21	male	adult	40	559	shallow	foraging	25.16	1.8	3.57	0	0	0	0	0	0	0	0	1	0	0	0
D21	male	adult	40	560	shallow	foraging	31.16	1.72	3.72	0	0	0	0	0	0	0	0	1	0	0	0
D21	male	adult	40	561	shallow	foraging	32.81	2.19	3.9	0	0	0	0	0	0	4.94065645841247e-324	0	1	0	0	0
D21	male	adult	40	562	shallow	foraging	30.28	2.24	4.49	0	0	0	0	0	0	0	0	1	0	0	0
D21	male	adult	40	563	shallow	foraging	31.27	1.25	3.6	0	0	0	0	0	0	0	0	1	0	0	0
D21	male	adult	40	564	shallow	foraging	26.43	1.81	3.75	0	0	0	0	0	0	0	0	1	0	0	0
D21	male	adult	40	565	shallow	foraging	24.11	1.47	4.71	0	0	0	0	0	0	0	0	1	0	0	0
D21	male	adult	40	566	shallow	foraging	48.03	2.86	4.36	0	0	0	0	0	0	8.39911597930119e-323	0	1	0	0	0
D21	male	adult	40	567	shallow	foraging	21.55	1.38	3.72	0	0	0	0	0	0	0	0	1	0	0	0
D21	male	adult	40	568	shallow	foraging	33.03	3.72	3.27	0	0	0	0	0	0	1.18575755001899e-322	0	1	0	0	0
D21	male	adult	40	569	shallow	foraging	13.16	0.66	4.39	0	0	0	0	0	0	0	0	1	0	0	0
D21	male	adult	41	570	shallow	travelling	45.97	1.93	3.41	0.001	0	0	0	0.381	0	0	0	0.619	0	0	0
D21	male	adult	41	571	shallow	travelling	20.13	1.58	4.78	0.001	0	0	0	0.381	0	0	0	0.619	0	0	0
D21	male	adult	41	572	shallow	travelling	36.01	1.7	3.79	0.001	0	0	0	0.381	0	0	0	0.619	0	0	0
D21	male	adult	41	573	shallow	travelling	25.53	1.12	4.27	0.001	0	0	0	0.381	0	0	0	0.619	0	0	0
D21	male	adult	41	574	shallow	travelling	22.86	1.12	4	0.001	0	0	0	0.381	0	0	0	0.619	0	0	0
D21	male	adult	41	575	shallow	travelling	28.77	1.48	3.79	0.001	0	0	0	0.381	0	0	0	0.619	0	0	0
D21	male	adult	41	576	shallow	travelling	39.47	2.12	4.15	0.001	0	0	0	0.381	0	0	0	0.619	0	0	0
D21	male	adult	41	577	shallow	travelling	33.12	1.46	3.41	0.001	0	0	0	0.381	0	0	0	0.619	0	0	0
D21	male	adult	41	578	shallow	travelling	29.98	1.9	4.15	0.001	0	0	0	0.381	0	0	0	0.619	0	0	0
D21	male	adult	41	579	shallow	travelling	30.39	1.81	3.66	0.001	0	0	0	0.381	0	0	0	0.619	0	0	0
D21	male	adult	41	580	shallow	travelling	31.36	2.07	4.34	0.001	0	0	0	0.381	0	0	0	0.619	0	0	0
D21	male	adult	41	581	shallow	travelling	33.78	1.6	3.26	0.001	0	0	0	0.381	0	0	0	0.619	0	0	0
D21	male	adult	41	582	shallow	travelling	17.45	1.31	4.35	0.001	0	0	0	0.381	0	0	0	0.619	0	0	0
D21	male	adult	41	583	shallow	travelling	32.3	2.21	3.98	0.001	0	0	0	0.381	0	0	0	0.619	0	0	0
D21	male	adult	41	584	shallow	travelling	25.83	2.02	3.53	0.001	0	0	0	0.381	0	0	0	0.619	0	0	0
D21	male	adult	41	585	shallow	travelling	54.72	1.94	3.66	0.001	0	0	0	0.381	0	0	0	0.619	0	0	0
D21	male	adult	41	586	shallow	travelling	48.18	1.64	3.59	0.001	0	0	0	0.381	0	0	0	0.619	0	0	0
D21	male	adult	42	587	shallow	travelling	30.6	1.11	3.42	0.002	0	0	0	0.55	0	0	0	0.449	0	0	0
D21	male	adult	42	588	shallow	travelling	35.95	1.2	3.53	0.002	0	0	0	0.55	0	0	0	0.449	0	0	0
D21	male	adult	42	589	shallow	travelling	27.24	1.29	3.93	0.002	0	0	0	0.55	0	0	0	0.449	0	0	0
D21	male	adult	42	590	shallow	travelling	47.89	1.45	4.3	0.002	0	0	0	0.55	0	0	0	0.449	0	0	0
D21	male	adult	42	591	shallow	travelling	26.09	1.7	3.41	0.002	0	0	0	0.55	0	0	0	0.449	0	0	0
D21	male	adult	42	592	shallow	travelling	16.16	1.17	4.02	0.002	0	0	0	0.55	0	0	0	0.449	0	0	0
D21	male	adult	42	593	shallow	travelling	24.94	1.31	4.2	0.002	0	0	0	0.55	0	0	0	0.449	0	0	0
D21	male	adult	42	594	shallow	travelling	32.37	1.69	4.07	0.002	0	0	0	0.55	0	0	0	0.449	0	0	0
D21	male	adult	42	595	shallow	travelling	27.34	1.8	4.39	0.002	0	0	0	0.55	0	0	0	0.449	0	0	0
D21	male	adult	42	596	shallow	travelling	25.93	1.33	3.14	0.002	0	0	0	0.55	0	0	0	0.449	0	0	0
D21	male	adult	42	597	shallow	travelling	38.55	2.26	3.6	0.002	0	0	0	0.55	0	0	0	0.449	0	0	0
D21	male	adult	42	598	shallow	travelling	27.29	3.5	4.29	0.002	0	0	0	0.55	0	0	0	0.449	0	0	0
D21	male	adult	42	599	shallow	travelling	54.89	2.34	3.8	0.002	0	0	0	0.55	0	0	0	0.449	0	0	0
D21	male	adult	42	600	shallow	travelling	18.34	2.11	3.77	0.002	0	0	0	0.55	0	0	0	0.449	0	0	0
D21	male	adult	42	601	shallow	travelling	26.5	1.92	3.6	0.002	0	0	0	0.55	0	0	0	0.449	0	0	0
D21	male	adult	42	602	shallow	travelling	15.21	1.74	4.11	0.002	0	0	0	0.55	0	0	0	0.449	0	0	0
D21	male	adult	42	603	shallow	travelling	24.22	2.45	4.31	0.002	0	0	0	0.55	0	0	0	0.449	0	0	0
D21	male	adult	42	604	shallow	travelling	22.97	2.05	3.05	0.002	0	0	0	0.55	0	0	0	0.449	0	0	0
D21	male	adult	42	605	shallow	travelling	18.48	2.18	3.67	0.002	0	0	0	0.55	0	0	0	0.449	0	0	0
D21	male	adult	43	606	shallow	travelling	37.36	2.63	4.67	0.026	0	0	0	0.578	0	0	0	0.396	0	0	0
D21	male	adult	43	607	shallow	travelling	69.68	3.31	2.99	0.026	0	0	0	0.578	0	0	0	0.396	0	0	0
D21	male	adult	43	608	shallow	travelling	4.45	NA	4.99	0.026	0	0	0	0.578	0	0	0	0.396	0	0	0
D21	male	adult	43	609	shallow	travelling	41.53	2.3	4.34	0.026	0	0	0	0.578	0	0	0	0.396	0	0	0
D21	male	adult	43	610	shallow	travelling	32.62	2.12	4.55	0.026	0	0	0	0.578	0	0	0	0.396	0	0	0
D21	male	adult	43	611	shallow	travelling	26.31	2.14	4.41	0.026	0	0	0	0.578	0	0	0	0.396	0	0	0
D21	male	adult	43	612	shallow	travelling	50.54	2.02	3.97	0.026	0	0	0	0.578	0	0	0	0.396	0	0	0
D21	male	adult	43	613	shallow	travelling	30.87	2.28	4.74	0.026	0	0	0	0.578	0	0	0	0.396	0	0	0
D21	male	adult	43	614	shallow	travelling	38.53	1.52	4.5	0.026	0	0	0	0.578	0	0	0	0.396	0	0	0
D21	male	adult	43	615	shallow	travelling	36.39	1.44	5.22	0.026	0	0	0	0.578	0	0	0	0.396	0	0	0
D21	male	adult	43	616	shallow	travelling	55.31	2.43	3.61	0.026	0	0	0	0.578	0	0	0	0.396	0	0	0
D21	male	adult	43	617	shallow	travelling	28.74	1.82	3.69	0.026	0	0	0	0.578	0	0	0	0.396	0	0	0
D21	male	adult	43	618	shallow	travelling	18.79	1.3	4.52	0.026	0	0	0	0.578	0	0	0	0.396	0	0	0
D21	male	adult	43	619	shallow	travelling	50.22	3.39	4.79	0.026	0	0	0	0.578	0	0	0	0.396	0	0	0
D21	male	adult	43	620	shallow	travelling	31.74	1.93	4.09	0.026	0	0	0	0.578	0	0	0	0.396	0	0	0
D21	male	adult	44	621	shallow	travelling	28.01	3.09	4.29	0.322	0	0	0	0.331	0	0	0	0.347	0	0	0
D21	male	adult	44	622	shallow	travelling	28.44	3.18	3.67	0.322	0	0	0	0.331	0	0	0	0.347	0	0	0
D21	male	adult	44	623	shallow	travelling	44.1	2.85	3.72	0.322	0	0	0	0.331	0	0	0	0.347	0	0	0
D21	male	adult	44	624	shallow	travelling	63.04	2.67	3.99	0.322	0	0	0	0.331	0	0	0	0.347	0	0	0
D21	male	adult	44	625	shallow	travelling	21.01	2.1	4.91	0.322	0	0	0	0.331	0	0	0	0.347	0	0	0
D21	male	adult	44	626	shallow	travelling	32.1	1.71	3.99	0.322	0	0	0	0.331	0	0	0	0.347	0	0	0
D21	male	adult	44	627	shallow	travelling	103.38	6.07	4.2	0.322	0	0	0	0.331	0	0	0	0.347	0	0	0
D21	male	adult	44	628	shallow	travelling	30.06	2.23	3.19	0.322	0	0	0	0.331	0	0	0	0.347	0	0	0
D21	male	adult	44	629	shallow	travelling	24.42	1.83	3.74	0.322	0	0	0	0.331	0	0	0	0.347	0	0	0
D21	male	adult	44	630	medium	travelling	80.56	23.75	3.68	0	0.322	0	0	0	0.331	0	0	0	0.347	0	0
D21	male	adult	44	631	shallow	travelling	28.88	2.29	3.16	0.322	0	0	0	0.331	0	0	0	0.347	0	0	0
D21	male	adult	44	632	shallow	travelling	45.37	2.79	3.31	0.322	0	0	0	0.331	0	0	0	0.347	0	0	0
D21	male	adult	44	633	shallow	travelling	26.04	1.47	3.95	0.322	0	0	0	0.331	0	0	0	0.347	0	0	0
D21	male	adult	45	634	medium	foraging	74.62	11.98	3.3	0	0.539	0	0	0	0	0	0	0	0.461	0	0
D21	male	adult	45	635	shallow	foraging	27.12	2.13	3.02	0.539	0	0	0	0	0	0	0	0.461	0	0	0
D21	male	adult	45	636	shallow	foraging	22.28	1.84	4.42	0.539	0	0	0	0	0	0	0	0.461	0	0	0
D21	male	adult	45	637	shallow	foraging	39.41	2.05	3.57	0.539	0	0	0	0	0	0	0	0.461	0	0	0
D21	male	adult	45	638	shallow	foraging	30	1.99	3.7	0.539	0	0	0	0	0	0	0	0.461	0	0	0
D21	male	adult	45	639	shallow	foraging	53.07	5.66	3.65	0.539	0	0	0	0	0	0	0	0.461	0	0	0
D21	male	adult	45	640	shallow	foraging	33.4	3.45	3.78	0.539	0	0	0	0	0	0	0	0.461	0	0	0
D21	male	adult	45	641	medium	foraging	55.43	9.01	3.56	0.027	0.512	0	0	0	0	0	0	0.207	0.253	0.001	0
D21	male	adult	45	642	shallow	foraging	23.15	2.07	2.21	0.539	0	0	0	0	0	0	0	0.461	0	0	0
D21	male	adult	45	643	shallow	foraging	10.2	0.09	3.28	0.539	0	0	0	0	0	0	0	0.461	0	0	0
D21	male	adult	45	644	shallow	foraging	17.78	1.48	3.06	0.539	0	0	0	0	0	0	0	0.461	0	0	0
D21	male	adult	45	645	shallow	foraging	37.4	7.75	3.16	0.44	0.099	0	0	0	0	0	0	0.454	0.007	0	0
D21	male	adult	45	646	shallow	foraging	24.58	1.23	3.3	0.539	0	0	0	0	0	0	0	0.461	0	0	0
D21	male	adult	45	647	shallow	foraging	36.68	1.24	3.93	0.539	0	0	0	0	0	0	0	0.461	0	0	0
D21	male	adult	45	648	shallow	foraging	29.11	1.24	3.6	0.539	0	0	0	0	0	0	0	0.461	0	0	0
D21	male	adult	45	649	shallow	foraging	25.3	1.12	3.5	0.539	0	0	0	0	0	0	0	0.461	0	0	0
D21	male	adult	46	650	shallow	foraging	23.97	1.13	3.4	0.378	0	0	0	0	0	0	0	0.622	0	0	0
D21	male	adult	46	651	shallow	foraging	40.39	1.76	3.87	0.378	0	0	0	0	0	0	0	0.622	0	0	0
D21	male	adult	46	652	shallow	foraging	31.8	2.99	5.59	0.378	0	0	0	0	0	0	0	0.622	0	0	0
D21	male	adult	46	653	shallow	foraging	12.87	NA	8.29	0.378	0	0	0	0	0	0	0	0.622	0	0	0
D21	male	adult	46	654	shallow	foraging	17.45	0.37	4.6	0.378	0	0	0	0	0	0	0	0.622	0	0	0
D21	male	adult	46	655	shallow	foraging	26.57	2.66	4.16	0.378	0	0	0	0	0	0	0	0.622	0	0	0
D21	male	adult	46	656	logging	foraging	101.99	4.04	16.88	0	0	0	0.378	0	0	0	0	0	0	0	0.62
D21	male	adult	46	657	shallow	foraging	19.6	0.71	4.95	0.378	0	0	0	0	0	0	0	0.622	0	0	0
D21	male	adult	46	658	shallow	foraging	18.62	1.78	3.59	0.378	0	0	0	0	0	0	0	0.622	0	0	0
D21	male	adult	46	659	shallow	foraging	97.5	5.24	6.92	0.378	0	0	0	0	0	0	0	0.622	0	0	0
D21	male	adult	46	660	shallow	foraging	12.71	0.2	6.16	0.378	0	0	0	0	0	0	0	0.622	0	0	0
D21	male	adult	46	661	shallow	foraging	65.32	1.74	3.55	0.378	0	0	0	0	0	0	0	0.622	0	0	0
D21	male	adult	46	662	shallow	foraging	39.67	9.03	4.26	0.112	0.266	0	0	0	0	0	0	0.539	0.082	0	0
D21	male	adult	46	663	shallow	foraging	58.24	6.2	3.83	0.378	0	0	0	0	0	0	0	0.622	0	0	0
D21	male	adult	47	664	shallow	foraging	55	3.38	3.38	0.036	0	0	0	0.148	0	0	0	0.816	0	0	0
D21	male	adult	47	665	shallow	foraging	23.42	1.86	3.54	0.036	0	0	0	0.148	0	0	0	0.816	0	0	0
D21	male	adult	47	666	shallow	foraging	37.15	2.4	3.13	0.036	0	0	0	0.148	0	0	0	0.816	0	0	0
D21	male	adult	47	667	shallow	foraging	29.01	2.75	2.68	0.036	0	0	0	0.148	0	0	0	0.816	0	0	0
D21	male	adult	47	668	shallow	foraging	18.25	1.95	3.67	0.036	0	0	0	0.148	0	0	0	0.816	0	0	0
D21	male	adult	47	669	shallow	foraging	39.92	2.16	3.88	0.036	0	0	0	0.148	0	0	0	0.816	0	0	0
D21	male	adult	47	670	shallow	foraging	42.21	2.45	3.95	0.036	0	0	0	0.148	0	0	0	0.816	0	0	0
D21	male	adult	47	671	shallow	foraging	20.23	1.5	3.45	0.036	0	0	0	0.148	0	0	0	0.816	0	0	0
D21	male	adult	47	672	shallow	foraging	49.45	2.3	3.95	0.036	0	0	0	0.148	0	0	0	0.816	0	0	0
D21	male	adult	47	673	shallow	foraging	31.06	2.28	3.28	0.036	0	0	0	0.148	0	0	0	0.816	0	0	0
D21	male	adult	47	674	shallow	foraging	33.65	2.31	3.16	0.036	0	0	0	0.148	0	0	0	0.816	0	0	0
D21	male	adult	47	675	shallow	foraging	45.83	2.03	3.93	0.036	0	0	0	0.148	0	0	0	0.816	0	0	0
D21	male	adult	47	676	shallow	foraging	27.4	2.19	3.68	0.036	0	0	0	0.148	0	0	0	0.816	0	0	0
D21	male	adult	47	677	shallow	foraging	18.36	1.33	3.67	0.036	0	0	0	0.148	0	0	0	0.816	0	0	0
D21	male	adult	47	678	shallow	foraging	35.33	1.49	3.36	0.036	0	0	0	0.148	0	0	0	0.816	0	0	0
D21	male	adult	47	679	shallow	foraging	34.53	1.34	3.95	0.036	0	0	0	0.148	0	0	0	0.816	0	0	0
D21	male	adult	48	680	shallow	foraging	22.51	1.42	3.85	0.004	0	0	0	0.127	0	0	0	0.869	0	0	0
D21	male	adult	48	681	shallow	foraging	32.83	2.83	3.95	0.004	0	0	0	0.127	0	0	0	0.869	0	0	0
D21	male	adult	48	682	shallow	foraging	54.53	2.08	3.12	0.004	0	0	0	0.127	0	0	0	0.869	0	0	0
D21	male	adult	48	683	shallow	foraging	23.72	1.96	3.05	0.004	0	0	0	0.127	0	0	0	0.869	0	0	0
D21	male	adult	48	684	shallow	foraging	21.33	1.83	3.83	0.004	0	0	0	0.127	0	0	0	0.869	0	0	0
D21	male	adult	48	685	shallow	foraging	44.17	3.39	3.52	0.004	0	0	0	0.127	0	0	0	0.869	0	0	0
D21	male	adult	48	686	shallow	foraging	30.42	1.68	3.04	0.004	0	0	0	0.127	0	0	0	0.869	0	0	0
D21	male	adult	48	687	shallow	foraging	47.91	4.31	3.8	0.004	0	0	0	0.127	0	0	0	0.869	0	0	0
D21	male	adult	48	688	shallow	foraging	25.56	1.7	3.84	0.004	0	0	0	0.127	0	0	0	0.869	0	0	0
D21	male	adult	48	689	shallow	foraging	27.94	1.97	3.3	0.004	0	0	0	0.127	0	0	0	0.869	0	0	0
D21	male	adult	48	690	shallow	foraging	43.53	2.04	3	0.004	0	0	0	0.127	0	0	0	0.869	0	0	0
D21	male	adult	48	691	shallow	foraging	19.06	1.81	3.17	0.004	0	0	0	0.127	0	0	0	0.869	0	0	0
D21	male	adult	48	692	shallow	foraging	32.64	1.85	3.86	0.004	0	0	0	0.127	0	0	0	0.869	0	0	0
D21	male	adult	48	693	shallow	foraging	25.25	1.68	3.48	0.004	0	0	0	0.127	0	0	0	0.869	0	0	0
D21	male	adult	48	694	shallow	foraging	41.18	1.72	3.89	0.004	0	0	0	0.127	0	0	0	0.869	0	0	0
D21	male	adult	48	695	shallow	foraging	44.46	1.66	3.53	0.004	0	0	0	0.127	0	0	0	0.869	0	0	0
D21	male	adult	48	696	shallow	foraging	37.49	1.49	3.45	0.004	0	0	0	0.127	0	0	0	0.869	0	0	0
D21	male	adult	49	697	shallow	foraging	42.52	1.72	3.15	0	0	0	0	0	0	0	0	1	0	0	0
D21	male	adult	49	698	shallow	foraging	21.92	1.42	3.03	0	0	9.19563239094475e-310	0	0	0	0	0	1	0	0	0
D21	male	adult	49	699	shallow	foraging	22.01	1.44	3.73	0	0	4.15349825685249e-310	0	0	0	0	0	1	0	0	0
D21	male	adult	49	700	shallow	foraging	39.56	1.68	3.15	0	0	0	0	0	0	0	0	1	0	0	0
D21	male	adult	49	701	shallow	foraging	26.56	1.3	3.8	0	0	0	0	0	0	0	0	1	0	0	0
D21	male	adult	49	702	shallow	foraging	14.48	0.86	3.28	0	0	4.83614323716793e-311	0	0	0	0	0	1	0	0	0
D21	male	adult	49	703	shallow	foraging	12.91	1.25	3.45	0	0	7.30536475395204e-311	0	0	0	0	0	1	0	0	0
D21	male	adult	49	704	shallow	foraging	7.79	0.7	2.83	0	0	0	0	0	0	0	0	1	0	0	0
D21	male	adult	49	705	deep	foraging	281.17	165.72	2.56	1.48219693752374e-323	0	0	0	1.03062093722484e-320	0	0	0	0	0	1	0
D21	male	adult	49	706	shallow	foraging	9.69	1	2.82	0	0	2.02833698332187e-311	0	0	0	0	0	1	0	0	0
D21	male	adult	49	707	shallow	foraging	14.42	1.46	3.49	0	0	1.64875725955654e-310	0	0	0	0	0	1	0	0	0
D21	male	adult	49	708	shallow	foraging	14.58	1.38	3.42	0	0	1.1775079501653e-310	0	0	0	0	0	1	0	0	0
D21	male	adult	49	709	shallow	foraging	23.74	2.16	3.38	0	0	0	0	0	0	0	0	1	0	0	0
D21	male	adult	49	710	shallow	foraging	21.52	1.89	2.52	0	0	0	0	0	0	0	0	1	0	0	0
D21	male	adult	50	711	shallow	foraging	49.05	2.67	2.79	0.001	0	0	0	0.169	0	0	0	0.83	0	0	0
D21	male	adult	50	712	shallow	foraging	45.71	2.33	3.35	0.001	0	0	0	0.169	0	0	0	0.83	0	0	0
D21	male	adult	50	713	shallow	foraging	28.32	2.03	3.31	0.001	0	0	0	0.169	0	0	0	0.83	0	0	0
D21	male	adult	50	714	shallow	foraging	32.3	2.11	2.74	0.001	0	0	0	0.169	0	0	0	0.83	0	0	0
D21	male	adult	50	715	shallow	foraging	45.74	2.3	3.38	0.001	0	0	0	0.169	0	0	0	0.83	0	0	0
D21	male	adult	50	716	shallow	foraging	21.11	2.28	3.05	0.001	0	0	0	0.169	0	0	0	0.83	0	0	0
D21	male	adult	50	717	shallow	foraging	37.48	2.66	3.02	0.001	0	0	0	0.169	0	0	0	0.83	0	0	0
D21	male	adult	50	718	shallow	foraging	35.39	2.4	2.99	0.001	0	0	0	0.169	0	0	0	0.83	0	0	0
D21	male	adult	50	719	shallow	foraging	29.52	2.51	3.11	0.001	0	0	0	0.169	0	0	0	0.83	0	0	0
D21	male	adult	50	720	shallow	foraging	22.11	1.48	2.69	0.001	0	0	0	0.169	0	0	0	0.83	0	0	0
D21	male	adult	50	721	shallow	foraging	26.89	2.1	3.39	0.001	0	0	0	0.169	0	0	0	0.83	0	0	0
D21	male	adult	50	722	shallow	foraging	51.17	2.33	2.53	0.001	0	0	0	0.169	0	0	0	0.83	0	0	0
D21	male	adult	50	723	shallow	foraging	34.14	2.43	2.51	0.001	0	0	0	0.169	0	0	0	0.83	0	0	0
D21	male	adult	50	724	shallow	foraging	27.82	2.31	2.97	0.001	0	0	0	0.169	0	0	0	0.83	0	0	0
D21	male	adult	50	725	shallow	foraging	23.62	1.67	2.86	0.001	0	0	0	0.169	0	0	0	0.83	0	0	0
D21	male	adult	50	726	shallow	foraging	40.99	3.08	3.46	0.001	0	0	0	0.169	0	0	0	0.83	0	0	0
D21	male	adult	51	727	shallow	foraging	26.95	2.13	2.79	0	0	0	0	0.222	0	0	0	0.777	0	0	0
D21	male	adult	51	728	shallow	foraging	30.59	2.36	3.4	0	0	0	0	0.222	0	0	0	0.777	0	0	0
D21	male	adult	51	729	shallow	foraging	35.15	2.41	2.74	0	0	0	0	0.222	0	0	0	0.777	0	0	0
D21	male	adult	51	730	shallow	foraging	27	2.15	3.14	0	0	0	0	0.222	0	0	0	0.777	0	0	0
D21	male	adult	51	731	shallow	foraging	26.54	2.27	3.23	0	0	0	0	0.222	0	0	0	0.777	0	0	0
D21	male	adult	51	732	shallow	foraging	32.96	1.93	3.17	0	0	0	0	0.222	0	0	0	0.777	0	0	0
D21	male	adult	51	733	shallow	foraging	32.08	1.82	2.94	0	0	0	0	0.222	0	0	0	0.777	0	0	0
D21	male	adult	51	734	shallow	foraging	29.87	2.1	3.04	0	0	0	0	0.222	0	0	0	0.777	0	0	0
D21	male	adult	51	735	shallow	foraging	42.86	2.54	3	0	0	0	0	0.222	0	0	0	0.777	0	0	0
D21	male	adult	51	736	shallow	foraging	37.15	2.39	3.19	0	0	0	0	0.222	0	0	0	0.777	0	0	0
D21	male	adult	51	737	shallow	foraging	35.11	2.3	3.34	0	0	0	0	0.222	0	0	0	0.777	0	0	0
D21	male	adult	51	738	shallow	foraging	28.81	2.39	3.46	0	0	0	0	0.222	0	0	0	0.777	0	0	0
D21	male	adult	51	739	shallow	foraging	35.64	1.88	3.54	0	0	0	0	0.222	0	0	0	0.777	0	0	0
D21	male	adult	51	740	shallow	foraging	23.66	2.38	3.54	0	0	0	0	0.222	0	0	0	0.777	0	0	0
D21	male	adult	51	741	shallow	foraging	29.86	1.85	3.42	0	0	0	0	0.222	0	0	0	0.777	0	0	0
D21	male	adult	51	742	shallow	foraging	24.19	1.69	3.39	0	0	0	0	0.222	0	0	0	0.777	0	0	0
D21	male	adult	51	743	shallow	foraging	33.31	1.96	3.18	0	0	0	0	0.222	0	0	0	0.777	0	0	0
D21	male	adult	51	744	shallow	foraging	54.39	2.21	3.9	0	0	0	0	0.222	0	0	0	0.777	0	0	0
D21	male	adult	52	745	shallow	foraging	14.97	2.2	3.55	0.001	0	0	0	0.178	0	0	0	0.821	0	0	0
D21	male	adult	52	746	shallow	foraging	21.24	1.2	3.21	0.001	0	0	0	0.178	0	0	0	0.821	0	0	0
D21	male	adult	52	747	shallow	foraging	22.57	1.82	3.84	0.001	0	0	0	0.178	0	0	0	0.821	0	0	0
D21	male	adult	52	748	shallow	foraging	31.28	1.69	3.51	0.001	0	0	0	0.178	0	0	0	0.821	0	0	0
D21	male	adult	52	749	shallow	foraging	20.81	1.5	3.51	0.001	0	0	0	0.178	0	0	0	0.821	0	0	0
D21	male	adult	52	750	shallow	foraging	29.44	1.83	3.52	0.001	0	0	0	0.178	0	0	0	0.821	0	0	0
D21	male	adult	52	751	shallow	foraging	29.94	2.65	3.03	0.001	0	0	0	0.178	0	0	0	0.821	0	0	0
D21	male	adult	52	752	shallow	foraging	28.61	1.68	3.24	0.001	0	0	0	0.178	0	0	0	0.821	0	0	0
D21	male	adult	52	753	shallow	foraging	22.41	1.48	3.5	0.001	0	0	0	0.178	0	0	0	0.821	0	0	0
D21	male	adult	52	754	shallow	foraging	38.79	2.82	3.08	0.001	0	0	0	0.178	0	0	0	0.821	0	0	0
D21	male	adult	52	755	shallow	foraging	27.4	2.18	3.04	0.001	0	0	0	0.178	0	0	0	0.821	0	0	0
D21	male	adult	52	756	shallow	foraging	30.66	2.27	3.72	0.001	0	0	0	0.178	0	0	0	0.821	0	0	0
D21	male	adult	52	757	shallow	foraging	26.04	2.08	3.96	0.001	0	0	0	0.178	0	0	0	0.821	0	0	0
D21	male	adult	52	758	shallow	foraging	30.27	1.78	4.4	0.001	0	0	0	0.178	0	0	0	0.821	0	0	0
D21	male	adult	52	759	shallow	foraging	22	1.43	3.72	0.001	0	0	0	0.178	0	0	0	0.821	0	0	0
D21	male	adult	52	760	shallow	foraging	42.05	2.13	3.04	0.001	0	0	0	0.178	0	0	0	0.821	0	0	0
D21	male	adult	52	761	shallow	foraging	42.62	2.68	3.21	0.001	0	0	0	0.178	0	0	0	0.821	0	0	0
D21	male	adult	52	762	shallow	foraging	39.18	3.12	3.99	0.001	0	0	0	0.178	0	0	0	0.821	0	0	0
D21	male	adult	52	763	shallow	foraging	29.67	1.8	3.65	0.001	0	0	0	0.178	0	0	0	0.821	0	0	0
D21	male	adult	53	764	shallow	foraging	23.89	1.86	3.33	0	0	4.198179398279e-316	0	0	0	0	0	1	0	0	0
D21	male	adult	53	765	shallow	foraging	32.28	2.75	3.12	0	0	8.37396286506056e-315	0	0	0	0	0	1	0	0	0
D21	male	adult	53	766	shallow	foraging	40.71	2.38	3.24	0	0	1.34974623916468e-314	0	0	0	0	0	1	0	0	0
D21	male	adult	53	767	shallow	foraging	42.68	2.3	3.34	0	0	1.94109824905694e-314	0	0	0	0	0	1	0	0	0
D21	male	adult	53	768	shallow	foraging	16.15	1.51	3.53	0	0	1.71866317847676e-317	0	0	0	0	0	1	0	0	0
D21	male	adult	53	769	shallow	foraging	36.87	2.02	3.24	0	0	5.25906824952108e-315	0	0	0	0	0	1	0	0	0
D21	male	adult	53	770	shallow	foraging	9.51	1.12	2.91	0	0	4.03533056897297e-318	0	0	0	0	0	1	0	0	0
D21	male	adult	53	771	shallow	foraging	9.69	1.44	2.16	0	0	5.04702065599743e-310	0	0	0	0	0	1	0	0	0
[truncated: 6,119 more rows]
