# Supplementary material for: Killer whale respiration rates
Source: PLoS One. 2024 May 15;19(5):e0302758. doi: 10.1371/journal.pone.0302758 (PMC11095751; doi:10.1371/journal.pone.0302758)
Supplement: S2 Data — (CSV) [file pone.0302758.s006.csv]

group	whale.id	track.number	predicted.behavioural.state.HHMM.per.track	track.total.duration.min	total.dives.per.track	total.surface.intervals.per.track	total.surface.interval.duration.per.track.min	total.dive.duration.per.track.min	max.max.depth.per.track.m	min.max.depth.per.track.m	mean.max.depth.per.track.m	total.respirations.per.track	respiration.rate.over.track.per.min	notes.on.dataset
juvenile	A100	1	foraging	10.255	18	17	0.575	9.68	11.213	2.293	4.735	17	1.658	only includes tracks that were greater or equal to 10 min cumulative duration
juvenile	A100	2	foraging	10.135	16	15	0.458	9.677	38.966	2.93	5.999	15	1.48	only includes tracks that were greater or equal to 10 min cumulative duration
juvenile	A100	3	foraging	14.065	13	12	0.297	13.768	81.928	2.304	16.757	12	0.853	only includes tracks that were greater or equal to 10 min cumulative duration
juvenile	A100	4	foraging	10.554	18	17	0.464	10.09	33.812	1.873	5.781	17	1.611	only includes tracks that were greater or equal to 10 min cumulative duration
juvenile	A100	5	travelling	10.633	19	18	0.536	10.097	5.76	3.127	4.012	18	1.693	only includes tracks that were greater or equal to 10 min cumulative duration
juvenile	A100	6	travelling	10.094	18	17	0.426	9.668	12.539	2.613	4.075	17	1.684	only includes tracks that were greater or equal to 10 min cumulative duration
juvenile	A100	7	travelling	10.194	17	16	0.388	9.806	6.899	2.543	4.42	16	1.57	only includes tracks that were greater or equal to 10 min cumulative duration
juvenile	A100	8	travelling	10.381	17	16	0.371	10.01	5.833	2.906	4.105	16	1.541	only includes tracks that were greater or equal to 10 min cumulative duration
juvenile	A100	9	travelling	10.451	17	16	0.409	10.042	8.6	2.83	4.516	16	1.531	only includes tracks that were greater or equal to 10 min cumulative duration
juvenile	A100	10	travelling	10.435	18	17	0.477	9.958	4.811	2.83	4.187	17	1.629	only includes tracks that were greater or equal to 10 min cumulative duration
juvenile	A100	11	travelling	10.062	19	18	0.468	9.594	4.651	2.976	4.066	18	1.789	only includes tracks that were greater or equal to 10 min cumulative duration
juvenile	A100	12	travelling	10.338	17	16	0.399	9.938	8.086	3.102	4.323	16	1.548	only includes tracks that were greater or equal to 10 min cumulative duration
juvenile	A100	13	travelling	10.016	15	14	0.385	9.631	6.366	3.468	4.624	14	1.398	only includes tracks that were greater or equal to 10 min cumulative duration
juvenile	A100	14	travelling	10.221	16	15	0.427	9.793	7.678	2.711	4.097	15	1.468	only includes tracks that were greater or equal to 10 min cumulative duration
juvenile	A100	15	travelling	10.073	17	16	0.449	9.624	10.898	2.715	4.329	16	1.588	only includes tracks that were greater or equal to 10 min cumulative duration
juvenile	A100	16	travelling	10.276	17	16	0.436	9.84	9.564	2.592	4.384	16	1.557	only includes tracks that were greater or equal to 10 min cumulative duration
juvenile	A100	17	travelling	10.202	15	14	0.357	9.845	6.744	3.144	4.406	14	1.372	only includes tracks that were greater or equal to 10 min cumulative duration
juvenile	A100	18	travelling	10.823	15	14	0.351	10.472	6.569	3.323	4.706	14	1.294	only includes tracks that were greater or equal to 10 min cumulative duration
juvenile	A100	19	travelling	10.131	19	18	0.433	9.698	6.159	1.498	3.772	18	1.777	only includes tracks that were greater or equal to 10 min cumulative duration
juvenile	A100	20	travelling	10.316	21	20	0.557	9.759	4.371	1.881	2.966	20	1.939	only includes tracks that were greater or equal to 10 min cumulative duration
juvenile	A113	1	foraging	10.081	33	32	1.334	8.746	67.128	0.964	4.583	32	3.174	only includes tracks that were greater or equal to 10 min cumulative duration
juvenile	A113	2	foraging	10.089	23	22	1.086	9.002	137.155	0.851	8.725	22	2.181	only includes tracks that were greater or equal to 10 min cumulative duration
juvenile	A113	3	foraging	11.347	24	23	1.321	10.026	82.9	1.215	7.854	23	2.027	only includes tracks that were greater or equal to 10 min cumulative duration
juvenile	A113	4	resting	10.64	21	20	0.821	9.819	28.567	0.938	4.276	20	1.88	only includes tracks that were greater or equal to 10 min cumulative duration
juvenile	A113	5	resting	10.286	17	16	0.705	9.581	18.779	1.089	5.048	16	1.556	only includes tracks that were greater or equal to 10 min cumulative duration
juvenile	A113	6	resting	10.365	17	16	0.678	9.687	19.32	0.521	4.996	16	1.544	only includes tracks that were greater or equal to 10 min cumulative duration
juvenile	A113	7	travelling	10.054	22	21	0.904	9.151	18.233	0.532	3.239	21	2.089	only includes tracks that were greater or equal to 10 min cumulative duration
juvenile	A113	8	travelling	10.385	17	16	0.797	9.588	17.64	1.064	4.073	16	1.541	only includes tracks that were greater or equal to 10 min cumulative duration
juvenile	A113	9	travelling	10.891	20	19	0.943	9.948	5.514	1.823	2.806	19	1.745	only includes tracks that were greater or equal to 10 min cumulative duration
juvenile	A113	10	travelling	10.138	20	19	0.869	9.269	9.153	1.194	2.962	19	1.874	only includes tracks that were greater or equal to 10 min cumulative duration
juvenile	A113	11	travelling	10.515	18	17	0.834	9.682	11.783	1.229	3.231	17	1.617	only includes tracks that were greater or equal to 10 min cumulative duration
juvenile	A113	12	travelling	10.109	18	17	0.797	9.312	4.125	1.588	2.706	17	1.682	only includes tracks that were greater or equal to 10 min cumulative duration
juvenile	A113	13	travelling	10.061	19	18	0.816	9.245	5.312	1.793	2.928	18	1.789	only includes tracks that were greater or equal to 10 min cumulative duration
juvenile	A113	14	travelling	10.136	23	22	0.931	9.205	3.09	1.525	2.319	22	2.17	only includes tracks that were greater or equal to 10 min cumulative duration
juvenile	A113	15	travelling	10.429	18	17	0.77	9.658	4.305	2.031	2.701	17	1.63	only includes tracks that were greater or equal to 10 min cumulative duration
juvenile	A113	16	travelling	10.616	21	20	0.762	9.853	5.544	1.72	2.91	20	1.884	only includes tracks that were greater or equal to 10 min cumulative duration
juvenile	A113	17	travelling	10.285	20	19	0.872	9.414	3.549	2.408	2.979	19	1.847	only includes tracks that were greater or equal to 10 min cumulative duration
juvenile	A113	18	travelling	10.308	23	22	0.966	9.342	3.749	0.537	2.398	22	2.134	only includes tracks that were greater or equal to 10 min cumulative duration
juvenile	A113	19	travelling	10.306	21	20	0.981	9.325	2.845	1.873	2.242	20	1.941	only includes tracks that were greater or equal to 10 min cumulative duration
juvenile	A113	20	travelling	10.12	21	20	0.97	9.15	3.148	1.741	2.198	20	1.976	only includes tracks that were greater or equal to 10 min cumulative duration
juvenile	A113	21	travelling	10.305	20	19	1.046	9.259	3.262	1.562	2.252	19	1.844	only includes tracks that were greater or equal to 10 min cumulative duration
juvenile	A113	22	travelling	10.364	21	20	1.057	9.308	3.807	0.709	2.396	20	1.93	only includes tracks that were greater or equal to 10 min cumulative duration
juvenile	A113	23	travelling	10.188	20	19	1.149	9.039	3.281	1.59	2.334	19	1.865	only includes tracks that were greater or equal to 10 min cumulative duration
juvenile	A113	24	travelling	10.445	22	21	1.153	9.292	2.818	1.552	2.223	21	2.011	only includes tracks that were greater or equal to 10 min cumulative duration
juvenile	A113	25	travelling	10.256	24	23	1.148	9.107	3.614	0.568	1.999	23	2.243	only includes tracks that were greater or equal to 10 min cumulative duration
juvenile	A113	26	travelling	10.093	23	22	1.089	9.003	7.02	0.53	2.136	22	2.18	only includes tracks that were greater or equal to 10 min cumulative duration
juvenile	A113	27	travelling	10.166	25	24	1.315	8.851	3.116	1.13	1.803	24	2.361	only includes tracks that were greater or equal to 10 min cumulative duration
juvenile	A113	28	travelling	10.032	24	23	1.23	8.802	2.713	1.054	1.837	23	2.293	only includes tracks that were greater or equal to 10 min cumulative duration
juvenile	A113	29	travelling	10.459	23	22	1.177	9.282	2.815	1.456	1.933	22	2.104	only includes tracks that were greater or equal to 10 min cumulative duration
juvenile	A113	30	travelling	10.245	20	19	1.249	8.995	4.061	1.481	2.466	19	1.855	only includes tracks that were greater or equal to 10 min cumulative duration
juvenile	A113	31	travelling	10.098	21	20	1.184	8.913	3.475	1.101	2.041	20	1.981	only includes tracks that were greater or equal to 10 min cumulative duration
juvenile	A113	32	travelling	10.2	23	22	1.268	8.932	2.448	1.154	1.866	22	2.157	only includes tracks that were greater or equal to 10 min cumulative duration
juvenile	A113	34	foraging	11.324	12	11	0.633	10.691	99.987	1.693	10.446	11	0.971	only includes tracks that were greater or equal to 10 min cumulative duration
juvenile	A113	35	foraging	10.692	22	21	0.918	9.774	78.145	0.807	5.388	21	1.964	only includes tracks that were greater or equal to 10 min cumulative duration
juvenile	A113	36	resting	12.001	20	19	1.925	10.077	8.957	0.583	3.019	19	1.583	only includes tracks that were greater or equal to 10 min cumulative duration
juvenile	A113	37	travelling	10.021	16	15	0.752	9.27	16.593	0.917	3.451	15	1.497	only includes tracks that were greater or equal to 10 min cumulative duration
juvenile	A113	38	travelling	10.48	14	13	0.615	9.865	11.236	1.541	3.49	13	1.24	only includes tracks that were greater or equal to 10 min cumulative duration
juvenile	A113	40	travelling	10.187	18	17	0.864	9.323	4.259	0.775	2.338	17	1.669	only includes tracks that were greater or equal to 10 min cumulative duration
juvenile	A113	41	travelling	10.499	19	18	0.913	9.586	3.695	1.622	2.873	18	1.714	only includes tracks that were greater or equal to 10 min cumulative duration
juvenile	A113	42	travelling	10.08	17	16	0.76	9.32	11.813	1.193	3.192	16	1.587	only includes tracks that were greater or equal to 10 min cumulative duration
juvenile	D26	1	foraging	12.88	19	18	0.875	12.005	103.92	1.93	9.607	18	1.397	only includes tracks that were greater or equal to 10 min cumulative duration
juvenile	D26	3	travelling	11.123	21	20	1.029	10.095	22.268	2.123	5.122	20	1.798	only includes tracks that were greater or equal to 10 min cumulative duration
juvenile	D26	4	travelling	10.271	19	18	0.989	9.282	9.243	2.038	3.805	18	1.753	only includes tracks that were greater or equal to 10 min cumulative duration
juvenile	D26	5	foraging	10.136	16	15	0.789	9.346	10.998	2.474	5.026	15	1.48	only includes tracks that were greater or equal to 10 min cumulative duration
juvenile	D26	6	foraging	10.839	18	17	1.124	9.715	78.253	0.671	9.56	17	1.568	only includes tracks that were greater or equal to 10 min cumulative duration
juvenile	D26	8	foraging	10.443	21	20	0.928	9.516	53.947	1.76	5.621	20	1.915	only includes tracks that were greater or equal to 10 min cumulative duration
juvenile	D26	9	foraging	10.037	12	11	0.801	9.236	67.542	1.372	8.514	11	1.096	only includes tracks that were greater or equal to 10 min cumulative duration
juvenile	D26	10	foraging	10.46	22	21	1.059	9.4	18.012	0.501	4.385	21	2.008	only includes tracks that were greater or equal to 10 min cumulative duration
juvenile	D26	11	foraging	11.611	18	17	0.937	10.674	147.984	1.362	13.596	17	1.464	only includes tracks that were greater or equal to 10 min cumulative duration
juvenile	D26	12	foraging	10.441	17	16	1.299	9.142	106.853	1.378	8.817	16	1.532	only includes tracks that were greater or equal to 10 min cumulative duration
juvenile	D26	13	foraging	11.124	16	15	0.873	10.251	60.441	1.018	7.208	15	1.348	only includes tracks that were greater or equal to 10 min cumulative duration
juvenile	D26	14	resting	11.957	14	13	1.953	10.004	24.178	1.048	4.461	13	1.087	only includes tracks that were greater or equal to 10 min cumulative duration
juvenile	D26	15	resting	11.026	12	11	1.415	9.611	25.607	0.892	5.772	11	0.998	only includes tracks that were greater or equal to 10 min cumulative duration
juvenile	D26	16	resting	10.276	16	15	1.35	8.926	22.177	0.75	4.018	15	1.46	only includes tracks that were greater or equal to 10 min cumulative duration
juvenile	D26	17	resting	13.984	16	15	1.487	12.497	20.731	0.983	4.995	15	1.073	only includes tracks that were greater or equal to 10 min cumulative duration
juvenile	D26	18	resting	10.031	13	12	1.549	8.482	15.646	1.211	4.14	12	1.196	only includes tracks that were greater or equal to 10 min cumulative duration
juvenile	D26	19	resting	11.47	13	12	1.419	10.05	18.469	0.789	4.603	12	1.046	only includes tracks that were greater or equal to 10 min cumulative duration
juvenile	D26	20	resting	10.557	20	19	1.563	8.993	17.084	1.119	2.742	19	1.8	only includes tracks that were greater or equal to 10 min cumulative duration
juvenile	D26	22	resting	11.621	16	15	1.054	10.567	21.98	1.449	4.561	15	1.291	only includes tracks that were greater or equal to 10 min cumulative duration
juvenile	D26	23	resting	10.039	15	14	0.793	9.246	16.698	1.27	3.82	14	1.395	only includes tracks that were greater or equal to 10 min cumulative duration
juvenile	D26	24	resting	10.877	13	12	0.71	10.166	14.051	1.222	4.58	12	1.103	only includes tracks that were greater or equal to 10 min cumulative duration
juvenile	D26	25	resting	10.721	14	13	0.789	9.932	15.941	0.923	4.281	13	1.213	only includes tracks that were greater or equal to 10 min cumulative duration
juvenile	D26	26	resting	11.038	14	13	0.794	10.244	14.162	1.284	4.142	13	1.178	only includes tracks that were greater or equal to 10 min cumulative duration
juvenile	D26	27	resting	11.499	16	15	0.897	10.602	15.729	1.358	4.148	15	1.304	only includes tracks that were greater or equal to 10 min cumulative duration
juvenile	D26	28	resting	10.15	16	15	0.911	9.239	14.565	1.45	3.687	15	1.478	only includes tracks that were greater or equal to 10 min cumulative duration
juvenile	D26	29	resting	10.085	15	14	0.774	9.311	16.074	1.441	4.377	14	1.388	only includes tracks that were greater or equal to 10 min cumulative duration
juvenile	D26	30	resting	11.796	13	12	0.657	11.139	14.632	1.367	5.223	12	1.017	only includes tracks that were greater or equal to 10 min cumulative duration
juvenile	D26	31	resting	10.005	18	17	1.065	8.941	13.442	1.26	3.197	17	1.699	only includes tracks that were greater or equal to 10 min cumulative duration
juvenile	D26	32	resting	10.291	14	13	0.85	9.441	12.399	1.01	3.626	13	1.263	only includes tracks that were greater or equal to 10 min cumulative duration
juvenile	D26	33	resting	12.094	17	16	1.032	11.063	11.173	0.92	3.271	16	1.323	only includes tracks that were greater or equal to 10 min cumulative duration
juvenile	D26	34	resting	10.251	17	16	1.06	9.191	12.383	1.256	2.972	16	1.561	only includes tracks that were greater or equal to 10 min cumulative duration
juvenile	D26	35	resting	13.864	12	11	2.877	10.987	16.19	0.931	4.518	11	0.793	only includes tracks that were greater or equal to 10 min cumulative duration
juvenile	I129	1	foraging	12.153	13	12	0.993	11.16	39.34	1.045	8.333	12	0.987	only includes tracks that were greater or equal to 10 min cumulative duration
juvenile	I129	2	foraging	10.726	11	10	1.835	8.891	25.464	1.236	6.451	10	0.932	only includes tracks that were greater or equal to 10 min cumulative duration
juvenile	I129	3	foraging	10.646	15	14	0.844	9.801	39.526	1.553	5.59	14	1.315	only includes tracks that were greater or equal to 10 min cumulative duration
juvenile	I129	4	foraging	10.045	13	12	0.776	9.27	11.472	1.817	4.169	12	1.195	only includes tracks that were greater or equal to 10 min cumulative duration
juvenile	I129	5	resting	10.246	17	16	0.933	9.313	16.327	1.175	4.193	16	1.562	only includes tracks that were greater or equal to 10 min cumulative duration
juvenile	I129	6	resting	10.091	12	11	0.627	9.464	17.33	1.913	5.558	11	1.09	only includes tracks that were greater or equal to 10 min cumulative duration
juvenile	I129	7	resting	10.039	11	10	0.626	9.413	12.048	1.822	5.445	10	0.996	only includes tracks that were greater or equal to 10 min cumulative duration
juvenile	I129	8	resting	12.905	18	17	0.939	11.966	14.547	1.617	4.544	17	1.317	only includes tracks that were greater or equal to 10 min cumulative duration
juvenile	I129	9	resting	10.039	16	15	1.107	8.932	11.396	0.805	3.317	15	1.494	only includes tracks that were greater or equal to 10 min cumulative duration
juvenile	I129	10	resting	10.003	13	12	1.474	8.529	9.726	0.507	2.778	12	1.2	only includes tracks that were greater or equal to 10 min cumulative duration
juvenile	I129	11	resting	13.233	17	16	1.136	12.097	11.341	0.51	3.472	16	1.209	only includes tracks that were greater or equal to 10 min cumulative duration
juvenile	I129	12	resting	12.026	16	15	1.366	10.66	12.364	0.632	4.129	15	1.247	only includes tracks that were greater or equal to 10 min cumulative duration
juvenile	I129	13	travelling	10.287	19	18	1.268	9.019	5.623	1.305	2.507	18	1.75	only includes tracks that were greater or equal to 10 min cumulative duration
juvenile	I129	14	travelling	10.272	17	16	0.897	9.375	7.689	1.815	2.758	16	1.558	only includes tracks that were greater or equal to 10 min cumulative duration
juvenile	I129	15	travelling	10.309	15	14	1.232	9.078	7.713	0.75	3.102	14	1.358	only includes tracks that were greater or equal to 10 min cumulative duration
juvenile	I129	16	travelling	10.425	19	18	1.1	9.325	9.057	1.636	3.296	18	1.727	only includes tracks that were greater or equal to 10 min cumulative duration
juvenile	I129	17	travelling	10.511	15	14	1.01	9.502	7.51	1.928	4.581	14	1.332	only includes tracks that were greater or equal to 10 min cumulative duration
juvenile	I129	18	travelling	10.628	16	15	0.871	9.758	4.594	1.506	3.709	15	1.411	only includes tracks that were greater or equal to 10 min cumulative duration
juvenile	I129	19	travelling	10.771	17	16	0.837	9.934	11.174	2.298	4.333	16	1.485	only includes tracks that were greater or equal to 10 min cumulative duration
juvenile	I129	20	resting	10.231	20	19	1.018	9.213	11.199	1.35	4.359	19	1.857	only includes tracks that were greater or equal to 10 min cumulative duration
juvenile	I129	21	resting	12.142	12	11	2.965	9.177	14.811	1.838	4.7	11	0.906	only includes tracks that were greater or equal to 10 min cumulative duration
juvenile	I129	22	resting	10.185	9	8	0.982	9.203	9.785	0.847	5.268	8	0.785	only includes tracks that were greater or equal to 10 min cumulative duration
juvenile	I129	23	resting	13.156	8	7	3.155	10	38.839	0.908	10.41	7	0.532	only includes tracks that were greater or equal to 10 min cumulative duration
juvenile	I129	25	foraging	11.563	7	6	0.881	10.682	79.253	0.572	14.398	6	0.519	only includes tracks that were greater or equal to 10 min cumulative duration
juvenile	I129	26	foraging	12.178	18	17	0.984	11.194	10.685	1.281	2.849	17	1.396	only includes tracks that were greater or equal to 10 min cumulative duration
juvenile	I129	27	foraging	10.605	11	10	1.488	9.117	38.727	0.78	6.852	10	0.943	only includes tracks that were greater or equal to 10 min cumulative duration
juvenile	I129	28	foraging	10.558	11	10	0.733	9.826	5.771	1.079	4.058	10	0.947	only includes tracks that were greater or equal to 10 min cumulative duration
juvenile	I129	29	foraging	10.026	15	14	1.045	8.981	16.001	2.223	6.456	14	1.396	only includes tracks that were greater or equal to 10 min cumulative duration
juvenile	I129	30	foraging	10.447	14	13	0.765	9.682	17.657	2.673	6.102	13	1.244	only includes tracks that were greater or equal to 10 min cumulative duration
juvenile	I129	31	foraging	10.604	13	12	0.518	10.086	163.031	0.616	15.033	12	1.132	only includes tracks that were greater or equal to 10 min cumulative duration
juvenile	I129	32	foraging	10.756	14	13	0.666	10.091	8.589	1.237	4.12	13	1.209	only includes tracks that were greater or equal to 10 min cumulative duration
juvenile	I129	33	foraging	10.001	17	16	1.162	8.839	14.874	1.484	3.078	16	1.6	only includes tracks that were greater or equal to 10 min cumulative duration
juvenile	I129	34	foraging	10.081	16	15	0.731	9.35	133.984	1.794	11.375	15	1.488	only includes tracks that were greater or equal to 10 min cumulative duration
juvenile	I145	1	foraging	15.769	15	14	0.688	15.081	150.192	0.576	20.245	14	0.888	only includes tracks that were greater or equal to 10 min cumulative duration
juvenile	I145	2	foraging	17.176	38	37	1.381	15.795	81.243	0.707	4.764	37	2.154	only includes tracks that were greater or equal to 10 min cumulative duration
juvenile	I145	3	foraging	11.043	25	24	0.827	10.215	58.937	1.101	6.793	24	2.173	only includes tracks that were greater or equal to 10 min cumulative duration
juvenile	I145	4	foraging	13.757	19	18	0.61	13.147	59.864	1.641	11.045	18	1.308	only includes tracks that were greater or equal to 10 min cumulative duration
juvenile	I145	5	foraging	10.19	14	13	0.468	9.721	49.375	1.426	7.859	13	1.276	only includes tracks that were greater or equal to 10 min cumulative duration
juvenile	I145	8	resting	10.911	14	13	0.675	10.236	14.347	1.68	4.627	13	1.191	only includes tracks that were greater or equal to 10 min cumulative duration
juvenile	I145	9	resting	10.974	18	17	0.838	10.136	13.343	1.567	3.755	17	1.549	only includes tracks that were greater or equal to 10 min cumulative duration
juvenile	I145	10	resting	10.531	15	14	2.05	8.481	8.571	1.249	3.273	14	1.329	only includes tracks that were greater or equal to 10 min cumulative duration
juvenile	I145	11	resting	10.033	18	17	0.761	9.271	8.502	1.036	3.198	17	1.694	only includes tracks that were greater or equal to 10 min cumulative duration
juvenile	I145	12	resting	11.397	19	18	0.91	10.486	8.697	1.886	3.57	18	1.579	only includes tracks that were greater or equal to 10 min cumulative duration
juvenile	I145	13	resting	11.526	18	17	0.911	10.616	11.43	1.101	3.503	17	1.475	only includes tracks that were greater or equal to 10 min cumulative duration
juvenile	I145	14	resting	11.811	18	17	0.772	11.038	11.14	1.351	3.697	17	1.439	only includes tracks that were greater or equal to 10 min cumulative duration
juvenile	I145	15	resting	11.945	15	14	0.625	11.321	21.554	1.834	4.368	14	1.172	only includes tracks that were greater or equal to 10 min cumulative duration
juvenile	I145	16	resting	10.019	21	20	0.973	9.046	17.322	0.888	2.937	20	1.996	only includes tracks that were greater or equal to 10 min cumulative duration
juvenile	I145	17	resting	10.257	17	16	0.748	9.509	10.66	0.559	3.555	16	1.56	only includes tracks that were greater or equal to 10 min cumulative duration
juvenile	I145	18	resting	10.231	18	17	0.855	9.376	11.088	1.247	3.26	17	1.662	only includes tracks that were greater or equal to 10 min cumulative duration
juvenile	I145	19	resting	11.049	14	13	0.657	10.392	9.121	1.968	3.761	13	1.177	only includes tracks that were greater or equal to 10 min cumulative duration
juvenile	I145	20	resting	12.62	15	14	0.652	11.967	28.237	1.66	6.56	14	1.109	only includes tracks that were greater or equal to 10 min cumulative duration
juvenile	I145	21	travelling	10.233	22	21	1.029	9.204	6.979	1.338	2.9	21	2.052	only includes tracks that were greater or equal to 10 min cumulative duration
juvenile	I145	23	travelling	14.869	17	16	0.785	14.084	16.581	1.771	3.946	16	1.076	only includes tracks that were greater or equal to 10 min cumulative duration
juvenile	I145	24	resting	11.815	15	14	0.624	11.191	20.086	1.33	5.727	14	1.185	only includes tracks that were greater or equal to 10 min cumulative duration
juvenile	I145	25	resting	12.804	16	15	0.685	12.119	26.304	1.414	6.212	15	1.171	only includes tracks that were greater or equal to 10 min cumulative duration
juvenile	I145	26	resting	12.21	14	13	0.753	11.458	32.281	1.335	5.89	13	1.065	only includes tracks that were greater or equal to 10 min cumulative duration
juvenile	R48	1	foraging	10.251	14	13	0.691	9.56	34.158	1.136	6.875	13	1.268	only includes tracks that were greater or equal to 10 min cumulative duration
juvenile	R48	2	resting	14.047	17	16	0.749	13.298	32.987	2.843	6.214	16	1.139	only includes tracks that were greater or equal to 10 min cumulative duration
juvenile	R48	3	resting	13.956	16	15	0.929	13.027	21.689	1.137	4.759	15	1.075	only includes tracks that were greater or equal to 10 min cumulative duration
juvenile	R48	4	resting	13.05	12	11	0.695	12.355	21.835	1.338	4.78	11	0.843	only includes tracks that were greater or equal to 10 min cumulative duration
juvenile	R48	5	travelling	14.388	15	14	0.858	13.53	26.226	1.331	5.143	14	0.973	only includes tracks that were greater or equal to 10 min cumulative duration
juvenile	R48	6	travelling	12.878	17	16	0.907	11.971	14.067	1.957	3.544	16	1.242	only includes tracks that were greater or equal to 10 min cumulative duration
juvenile	R48	7	travelling	10.085	10	9	0.521	9.565	13.331	2.07	4.235	9	0.892	only includes tracks that were greater or equal to 10 min cumulative duration
juvenile	R48	8	travelling	10.174	13	12	0.719	9.455	20.227	1.172	3.963	12	1.179	only includes tracks that were greater or equal to 10 min cumulative duration
juvenile	R48	9	travelling	14.986	12	11	0.728	14.258	47.037	1.164	7.641	11	0.734	only includes tracks that were greater or equal to 10 min cumulative duration
juvenile	R48	10	resting	10.2	18	17	1.134	9.067	36.873	1.179	3.792	17	1.667	only includes tracks that were greater or equal to 10 min cumulative duration
juvenile	R48	11	resting	12.226	9	8	0.503	11.722	19.382	2.062	5.98	8	0.654	only includes tracks that were greater or equal to 10 min cumulative duration
juvenile	R48	12	resting	14.937	16	15	0.942	13.995	29.725	1.243	4.959	15	1.004	only includes tracks that were greater or equal to 10 min cumulative duration
juvenile	R48	13	resting	14.388	14	13	0.811	13.577	30.553	1.625	5.54	13	0.904	only includes tracks that were greater or equal to 10 min cumulative duration
juvenile	R48	14	resting	15.051	15	14	0.843	14.208	38.674	1.211	5.804	14	0.93	only includes tracks that were greater or equal to 10 min cumulative duration
juvenile	R48	15	resting	15.948	17	16	1.271	14.677	43.047	0.586	5.019	16	1.003	only includes tracks that were greater or equal to 10 min cumulative duration
juvenile	R48	16	resting	13.312	16	15	0.883	12.429	21.616	0.523	4.085	15	1.127	only includes tracks that were greater or equal to 10 min cumulative duration
juvenile	R48	17	resting	13.004	12	11	0.69	12.314	27.27	1.453	5.894	11	0.846	only includes tracks that were greater or equal to 10 min cumulative duration
juvenile	R48	18	resting	13.053	13	12	0.796	12.258	16.602	1.433	4.008	12	0.919	only includes tracks that were greater or equal to 10 min cumulative duration
juvenile	R48	19	resting	12.62	14	13	0.887	11.733	15.379	0.824	3.726	13	1.03	only includes tracks that were greater or equal to 10 min cumulative duration
juvenile	R48	20	resting	11.496	14	13	1.025	10.47	15.63	1.011	3.696	13	1.131	only includes tracks that were greater or equal to 10 min cumulative duration
juvenile	R48	21	resting	11.614	12	11	0.702	10.912	19.749	0.549	4.902	11	0.947	only includes tracks that were greater or equal to 10 min cumulative duration
juvenile	R58	1	travelling	10.179	11	10	0.445	9.734	29.424	2.014	5.987	10	0.982	only includes tracks that were greater or equal to 10 min cumulative duration
juvenile	R58	2	travelling	10.153	17	16	0.766	9.387	10.398	1.869	3.031	16	1.576	only includes tracks that were greater or equal to 10 min cumulative duration
juvenile	R58	3	travelling	10.079	12	11	0.563	9.515	13.78	1.693	3.553	11	1.091	only includes tracks that were greater or equal to 10 min cumulative duration
juvenile	R58	4	travelling	12.507	11	10	0.506	12.001	24.023	1.56	5.936	10	0.8	only includes tracks that were greater or equal to 10 min cumulative duration
juvenile	R58	5	resting	11.357	16	15	0.842	10.515	43.96	1.317	4.673	15	1.321	only includes tracks that were greater or equal to 10 min cumulative duration
juvenile	R58	6	resting	12.558	11	10	0.53	12.028	33.418	1.357	6.526	10	0.796	only includes tracks that were greater or equal to 10 min cumulative duration
juvenile	R58	7	travelling	14.345	15	14	0.701	13.644	28.153	1.393	4.592	14	0.976	only includes tracks that were greater or equal to 10 min cumulative duration
male	D21	1	foraging	10.051	17	16	0.934	9.117	40.448	0.539	4.827	16	1.592	only includes tracks that were greater or equal to 10 min cumulative duration
male	D21	2	foraging	11.663	9	8	0.491	11.172	109.495	0.858	20.308	8	0.686	only includes tracks that were greater or equal to 10 min cumulative duration
male	D21	3	resting	11.414	19	18	1.592	9.822	15.559	0.358	2.474	18	1.577	only includes tracks that were greater or equal to 10 min cumulative duration
male	D21	4	resting	11.729	19	18	1.899	9.831	NA	NA	NA	18	1.535	only includes tracks that were greater or equal to 10 min cumulative duration
male	D21	5	resting	10.205	13	12	1.579	8.625	NA	NA	NA	12	1.176	only includes tracks that were greater or equal to 10 min cumulative duration
male	D21	6	resting	10.819	13	12	1.753	9.067	NA	NA	NA	12	1.109	only includes tracks that were greater or equal to 10 min cumulative duration
male	D21	8	resting	10.777	11	10	2.459	8.318	13.927	0.257	3.352	10	0.928	only includes tracks that were greater or equal to 10 min cumulative duration
male	D21	10	resting	10.839	14	13	1.125	9.714	16.547	0.604	3.299	13	1.199	only includes tracks that were greater or equal to 10 min cumulative duration
male	D21	11	resting	10.581	14	13	1.643	8.938	NA	NA	NA	13	1.229	only includes tracks that were greater or equal to 10 min cumulative duration
male	D21	12	resting	10.721	14	13	0.801	9.92	20.987	0.891	3.886	13	1.213	only includes tracks that were greater or equal to 10 min cumulative duration
male	D21	14	resting	10.941	10	9	0.556	10.384	15.07	0.479	4.961	9	0.823	only includes tracks that were greater or equal to 10 min cumulative duration
male	D21	15	resting	10.734	16	15	0.997	9.737	NA	NA	NA	15	1.397	only includes tracks that were greater or equal to 10 min cumulative duration
male	D21	16	resting	11.022	15	14	0.964	10.058	14.936	0.335	3.446	14	1.27	only includes tracks that were greater or equal to 10 min cumulative duration
male	D21	17	resting	11.439	15	14	0.842	10.597	15.254	0.565	3.585	14	1.224	only includes tracks that were greater or equal to 10 min cumulative duration
male	D21	18	resting	10.19	16	15	1.02	9.171	13.83	0.138	2.689	15	1.472	only includes tracks that were greater or equal to 10 min cumulative duration
male	D21	19	resting	10.07	15	14	0.877	9.192	13.35	0.344	2.789	14	1.39	only includes tracks that were greater or equal to 10 min cumulative duration
male	D21	20	resting	12.008	13	12	0.702	11.306	12.99	0.777	3.754	12	0.999	only includes tracks that were greater or equal to 10 min cumulative duration
male	D21	21	resting	10.205	15	14	0.907	9.298	12.805	0.352	2.864	14	1.372	only includes tracks that were greater or equal to 10 min cumulative duration
male	D21	22	resting	10.45	12	11	0.723	9.727	11.797	0.391	3.303	11	1.053	only includes tracks that were greater or equal to 10 min cumulative duration
male	D21	23	resting	11.564	12	11	0.733	10.831	11.085	0.583	3.533	11	0.951	only includes tracks that were greater or equal to 10 min cumulative duration
male	D21	24	resting	10.175	14	13	0.827	9.348	12.805	0.026	2.9	13	1.278	only includes tracks that were greater or equal to 10 min cumulative duration
male	D21	25	resting	13.872	12	11	2.666	11.206	NA	NA	NA	11	0.793	only includes tracks that were greater or equal to 10 min cumulative duration
male	D21	26	resting	11.562	16	15	1.029	10.533	14.987	0.495	2.726	15	1.297	only includes tracks that were greater or equal to 10 min cumulative duration
male	D21	27	resting	13.617	14	13	1.013	12.604	16.616	0.151	3.604	13	0.955	only includes tracks that were greater or equal to 10 min cumulative duration
male	D21	28	resting	11.392	11	10	2.199	9.193	NA	NA	NA	10	0.878	only includes tracks that were greater or equal to 10 min cumulative duration
male	D21	30	resting	13.681	13	12	0.747	12.934	20.364	0.166	4.047	12	0.877	only includes tracks that were greater or equal to 10 min cumulative duration
male	D21	31	travelling	10.352	17	16	0.989	9.363	3.668	0.669	1.781	16	1.546	only includes tracks that were greater or equal to 10 min cumulative duration
male	D21	32	travelling	10.144	13	12	0.762	9.382	3.243	0.849	1.973	12	1.183	only includes tracks that were greater or equal to 10 min cumulative duration
male	D21	33	travelling	10.455	15	14	0.842	9.613	3.407	1.529	2.289	14	1.339	only includes tracks that were greater or equal to 10 min cumulative duration
male	D21	34	travelling	11.093	15	14	0.831	10.262	4.235	1.276	2.295	14	1.262	only includes tracks that were greater or equal to 10 min cumulative duration
male	D21	35	travelling	10.071	16	15	0.844	9.227	2.825	0.553	1.894	15	1.489	only includes tracks that were greater or equal to 10 min cumulative duration
male	D21	36	travelling	10.224	18	17	0.914	9.31	2.756	1.796	2.212	17	1.663	only includes tracks that were greater or equal to 10 min cumulative duration
male	D21	37	travelling	10.522	19	18	0.986	9.536	2.655	1.191	2.153	18	1.711	only includes tracks that were greater or equal to 10 min cumulative duration
male	D21	38	travelling	10.061	19	18	1.128	8.933	NA	NA	NA	18	1.789	only includes tracks that were greater or equal to 10 min cumulative duration
male	D21	39	travelling	10.029	16	15	1.043	8.987	2.088	1.159	1.665	15	1.496	only includes tracks that were greater or equal to 10 min cumulative duration
male	D21	41	travelling	10.367	17	16	1.102	9.264	2.206	1.116	1.706	16	1.543	only includes tracks that were greater or equal to 10 min cumulative duration
male	D21	42	travelling	10.226	19	18	1.21	9.016	3.502	1.11	1.822	18	1.76	only includes tracks that were greater or equal to 10 min cumulative duration
male	D21	43	travelling	10.303	15	14	1.085	9.218	NA	NA	NA	14	1.359	only includes tracks that were greater or equal to 10 min cumulative duration
male	D21	44	travelling	10.087	13	12	0.83	9.257	23.752	1.474	4.311	12	1.19	only includes tracks that were greater or equal to 10 min cumulative duration
male	D21	46	foraging	10.779	14	13	1.334	9.445	NA	NA	NA	13	1.206	only includes tracks that were greater or equal to 10 min cumulative duration
male	D21	48	foraging	10.57	17	16	0.995	9.576	4.305	1.421	2.083	16	1.514	only includes tracks that were greater or equal to 10 min cumulative duration
male	D21	51	foraging	10.742	18	17	0.973	9.769	2.542	1.688	2.153	17	1.583	only includes tracks that were greater or equal to 10 min cumulative duration
male	D21	52	foraging	10.278	19	18	1.112	9.165	3.123	1.199	2.018	18	1.751	only includes tracks that were greater or equal to 10 min cumulative duration
male	D21	53	foraging	10.439	14	13	0.651	9.788	209.243	1.116	16.823	13	1.245	only includes tracks that were greater or equal to 10 min cumulative duration
male	D21	54	foraging	13.979	18	17	0.898	13.081	190.396	1.035	12.452	17	1.216	only includes tracks that were greater or equal to 10 min cumulative duration
male	D21	55	travelling	10.262	30	29	1.505	8.757	NA	NA	NA	29	2.826	only includes tracks that were greater or equal to 10 min cumulative duration
male	D21	56	travelling	10.09	18	17	0.963	9.127	3.864	1.538	2.182	17	1.685	only includes tracks that were greater or equal to 10 min cumulative duration
male	D21	57	travelling	10.091	17	16	0.97	9.121	7.239	1.644	2.831	16	1.586	only includes tracks that were greater or equal to 10 min cumulative duration
male	D21	58	travelling	10.513	17	16	1.013	9.5	2.921	1.635	2.069	16	1.522	only includes tracks that were greater or equal to 10 min cumulative duration
male	D21	59	travelling	10.127	17	16	0.954	9.173	4.252	1.601	2.446	16	1.58	only includes tracks that were greater or equal to 10 min cumulative duration
male	D21	60	travelling	10.447	17	16	1.038	9.408	18.008	1.255	3.497	16	1.532	only includes tracks that were greater or equal to 10 min cumulative duration
male	D21	61	travelling	10.114	17	16	1.114	9	5.837	0.754	2.198	16	1.582	only includes tracks that were greater or equal to 10 min cumulative duration
male	D21	63	travelling	10.13	16	15	0.987	9.143	1.762	1.086	1.399	15	1.481	only includes tracks that were greater or equal to 10 min cumulative duration
male	D21	64	travelling	10.27	16	15	1.072	9.198	9.233	1.355	3.028	15	1.461	only includes tracks that were greater or equal to 10 min cumulative duration
male	D21	65	foraging	16.588	17	16	1.025	15.563	316.519	1.28	20.9	16	0.965	only includes tracks that were greater or equal to 10 min cumulative duration
male	D21	66	travelling	10.199	27	26	1.631	8.568	4.497	0.069	2.08	26	2.549	only includes tracks that were greater or equal to 10 min cumulative duration
male	D21	67	travelling	10.533	18	17	1.586	8.947	NA	NA	NA	17	1.614	only includes tracks that were greater or equal to 10 min cumulative duration
male	D21	69	foraging	10.276	10	9	0.759	9.517	273.266	0.131	28.513	9	0.876	only includes tracks that were greater or equal to 10 min cumulative duration
male	D21	70	travelling	10.085	19	18	1.008	9.077	21.571	0.964	3.44	18	1.785	only includes tracks that were greater or equal to 10 min cumulative duration
male	D21	71	travelling	10.072	17	16	1.057	9.015	5.617	1.229	2.514	16	1.589	only includes tracks that were greater or equal to 10 min cumulative duration
male	D21	73	travelling	10.154	17	16	0.956	9.199	3.779	1.225	2.217	16	1.576	only includes tracks that were greater or equal to 10 min cumulative duration
male	D21	74	travelling	10.269	17	16	0.888	9.381	2.639	1.751	2.155	16	1.558	only includes tracks that were greater or equal to 10 min cumulative duration
male	D21	75	travelling	10.316	17	16	0.9	9.415	3.579	1.75	2.211	16	1.551	only includes tracks that were greater or equal to 10 min cumulative duration
male	D21	76	travelling	10.337	18	17	1.078	9.26	7.181	0.953	1.851	17	1.645	only includes tracks that were greater or equal to 10 min cumulative duration
male	D21	77	travelling	10.122	16	15	0.897	9.225	6.749	0.988	1.991	15	1.482	only includes tracks that were greater or equal to 10 min cumulative duration
male	D21	78	travelling	10.14	17	16	0.954	9.186	2.286	1.176	1.85	16	1.578	only includes tracks that were greater or equal to 10 min cumulative duration
male	D21	79	travelling	10.855	16	15	0.901	9.954	4.945	1.311	2.053	15	1.382	only includes tracks that were greater or equal to 10 min cumulative duration
male	D21	80	foraging	10.132	15	14	0.697	9.436	284.864	0.71	20.772	14	1.382	only includes tracks that were greater or equal to 10 min cumulative duration
male	D21	82	travelling	10.163	20	19	1.25	8.912	1.847	1.043	1.436	19	1.87	only includes tracks that were greater or equal to 10 min cumulative duration
male	D21	83	travelling	10.401	17	16	1.073	9.328	2.269	1.066	1.594	16	1.538	only includes tracks that were greater or equal to 10 min cumulative duration
male	D21	84	travelling	10.045	17	16	1.127	8.918	1.971	1.233	1.579	16	1.593	only includes tracks that were greater or equal to 10 min cumulative duration
male	D21	85	travelling	10.182	17	16	1.155	9.027	NA	NA	NA	16	1.571	only includes tracks that were greater or equal to 10 min cumulative duration
male	D21	86	travelling	10.061	17	16	1.172	8.89	2.25	1.118	1.714	16	1.59	only includes tracks that were greater or equal to 10 min cumulative duration
male	D21	87	travelling	10.259	16	15	1.291	8.968	2.009	0.511	1.276	15	1.462	only includes tracks that were greater or equal to 10 min cumulative duration
male	D21	89	travelling	10.553	16	15	1.206	9.348	NA	NA	NA	15	1.421	only includes tracks that were greater or equal to 10 min cumulative duration
male	D21	90	travelling	10.401	16	15	1.178	9.223	3.526	0.783	1.506	15	1.442	only includes tracks that were greater or equal to 10 min cumulative duration
male	D21	91	travelling	11.254	18	17	1.217	10.037	8.13	1.37	2.364	17	1.511	only includes tracks that were greater or equal to 10 min cumulative duration
male	D21	92	travelling	10.881	21	20	1.293	9.588	5.506	1.266	2.133	20	1.838	only includes tracks that were greater or equal to 10 min cumulative duration
male	D21	93	travelling	10	16	15	1.279	8.722	2.81	0.599	1.607	15	1.5	only includes tracks that were greater or equal to 10 min cumulative duration
male	D21	96	resting	10.323	16	15	1.1	9.223	NA	NA	NA	15	1.453	only includes tracks that were greater or equal to 10 min cumulative duration
male	D21	97	resting	10.269	20	19	1.068	9.2	NA	NA	NA	19	1.85	only includes tracks that were greater or equal to 10 min cumulative duration
male	D21	98	resting	10.114	15	14	0.783	9.331	13.937	0.58	3.06	14	1.384	only includes tracks that were greater or equal to 10 min cumulative duration
male	D21	99	resting	10.1	17	16	1.25	8.85	NA	NA	NA	16	1.584	only includes tracks that were greater or equal to 10 min cumulative duration
male	D21	100	resting	10.359	14	13	1.248	9.111	NA	NA	NA	13	1.255	only includes tracks that were greater or equal to 10 min cumulative duration
male	D21	101	resting	10.278	14	13	1.042	9.235	20.63	0.736	3.248	13	1.265	only includes tracks that were greater or equal to 10 min cumulative duration
male	D21	102	resting	10.1	18	17	1.338	8.762	19.029	0.045	1.664	17	1.683	only includes tracks that were greater or equal to 10 min cumulative duration
male	D21	103	resting	10.164	12	11	1.098	9.066	NA	NA	NA	11	1.082	only includes tracks that were greater or equal to 10 min cumulative duration
male	D21	104	resting	12.639	15	14	1.237	11.402	21.905	0.019	3.258	14	1.108	only includes tracks that were greater or equal to 10 min cumulative duration
male	D21	105	travelling	10.829	15	14	1.196	9.634	NA	NA	NA	14	1.293	only includes tracks that were greater or equal to 10 min cumulative duration
male	D21	106	travelling	10.946	15	14	1.196	9.75	NA	NA	NA	14	1.279	only includes tracks that were greater or equal to 10 min cumulative duration
male	D21	107	travelling	10.91	16	15	1.314	9.596	9.197	0.585	1.919	15	1.375	only includes tracks that were greater or equal to 10 min cumulative duration
male	D21	108	travelling	10.113	13	12	1.072	9.041	3.599	0.391	1.349	12	1.187	only includes tracks that were greater or equal to 10 min cumulative duration
male	D21	109	travelling	10.197	18	17	1.018	9.179	1.612	0.603	1.126	17	1.667	only includes tracks that were greater or equal to 10 min cumulative duration
male	D21	110	travelling	10.34	21	20	1.35	8.99	NA	NA	NA	20	1.934	only includes tracks that were greater or equal to 10 min cumulative duration
male	D21	111	travelling	10.204	23	22	1.384	8.819	NA	NA	NA	22	2.156	only includes tracks that were greater or equal to 10 min cumulative duration
male	D21	112	foraging	11.705	10	9	0.562	11.143	152.692	0.356	16.301	9	0.769	only includes tracks that were greater or equal to 10 min cumulative duration
male	I107	1	foraging	10.252	9	8	0.347	9.905	143.872	1.529	20.513	8	0.78	only includes tracks that were greater or equal to 10 min cumulative duration
male	I107	2	foraging	10.059	21	20	1.097	8.962	46.916	0.53	5.163	20	1.988	only includes tracks that were greater or equal to 10 min cumulative duration
male	I107	3	resting	10.426	18	17	1.101	9.325	34.047	1.27	5.329	17	1.631	only includes tracks that were greater or equal to 10 min cumulative duration
male	I107	4	resting	12.116	21	20	1.255	10.861	18.392	0.502	4.782	20	1.651	only includes tracks that were greater or equal to 10 min cumulative duration
male	I107	5	resting	10.219	16	15	0.859	9.36	17.427	0.691	5.138	15	1.468	only includes tracks that were greater or equal to 10 min cumulative duration
male	I107	6	resting	10.198	16	15	0.849	9.35	19.331	2.341	4.489	15	1.471	only includes tracks that were greater or equal to 10 min cumulative duration
male	I107	7	resting	10.115	14	13	0.854	9.26	18.394	1.636	5.107	13	1.285	only includes tracks that were greater or equal to 10 min cumulative duration
male	I107	9	foraging	14.135	16	15	0.918	13.217	62.596	1.424	6.058	15	1.061	only includes tracks that were greater or equal to 10 min cumulative duration
male	I107	10	foraging	13.682	18	17	0.789	12.893	53.358	1.196	8.041	17	1.242	only includes tracks that were greater or equal to 10 min cumulative duration
male	I107	11	foraging	12.823	34	33	1.788	11.036	60.267	0.619	5.181	33	2.573	only includes tracks that were greater or equal to 10 min cumulative duration
male	I107	13	foraging	10.16	30	29	1.437	8.723	62.774	0.572	4.458	29	2.854	only includes tracks that were greater or equal to 10 min cumulative duration
male	I107	14	foraging	10.234	22	21	1.376	8.858	58.095	0.56	4.588	21	2.052	only includes tracks that were greater or equal to 10 min cumulative duration
male	I107	15	foraging	10.06	20	19	1.508	8.551	3.283	0.605	2.279	19	1.889	only includes tracks that were greater or equal to 10 min cumulative duration
male	I107	17	foraging	10.051	15	14	0.968	9.084	96.327	1.192	8.314	14	1.393	only includes tracks that were greater or equal to 10 min cumulative duration
male	I107	18	foraging	10.2	18	17	0.879	9.321	107.121	0.643	8.062	17	1.667	only includes tracks that were greater or equal to 10 min cumulative duration
male	I107	19	foraging	10.226	8	7	1.417	8.81	121.655	1.192	17.142	7	0.684	only includes tracks that were greater or equal to 10 min cumulative duration
male	I107	21	foraging	10.031	13	12	0.663	9.368	96.356	1.374	9.422	12	1.196	only includes tracks that were greater or equal to 10 min cumulative duration
male	I107	22	foraging	16.855	20	19	1.146	15.708	92.639	1.433	7.43	19	1.127	only includes tracks that were greater or equal to 10 min cumulative duration
male	I107	23	foraging	10.38	26	25	1.263	9.117	86.121	1.219	6.095	25	2.408	only includes tracks that were greater or equal to 10 min cumulative duration
male	I107	24	foraging	13.25	18	17	0.892	12.358	86.002	0.58	8.835	17	1.283	only includes tracks that were greater or equal to 10 min cumulative duration
male	I107	25	foraging	10.789	19	18	0.983	9.806	106.937	0.703	8.469	18	1.668	only includes tracks that were greater or equal to 10 min cumulative duration
male	I107	26	foraging	13.686	19	18	1.082	12.604	112	1.045	14.245	18	1.315	only includes tracks that were greater or equal to 10 min cumulative duration
male	I107	28	foraging	10.543	23	22	1.431	9.112	26.427	1.267	3.825	22	2.087	only includes tracks that were greater or equal to 10 min cumulative duration
male	I107	29	foraging	13.905	16	15	1.03	12.875	91.225	1.813	8.071	15	1.079	only includes tracks that were greater or equal to 10 min cumulative duration
male	I107	30	foraging	10.049	17	16	2.35	7.699	30.091	0.774	4.834	16	1.592	only includes tracks that were greater or equal to 10 min cumulative duration
male	I107	32	foraging	10.133	21	20	1.485	8.649	14.385	0.572	3.049	20	1.974	only includes tracks that were greater or equal to 10 min cumulative duration
male	I107	33	foraging	10.138	22	21	1.303	8.835	143.404	0.559	8.897	21	2.071	only includes tracks that were greater or equal to 10 min cumulative duration
male	I107	34	foraging	11.833	17	16	1.212	10.621	140.508	0.534	9.995	16	1.352	only includes tracks that were greater or equal to 10 min cumulative duration
male	I107	35	foraging	10.039	31	30	1.931	8.108	139.892	0.542	6.013	30	2.988	only includes tracks that were greater or equal to 10 min cumulative duration
male	I107	36	foraging	13.113	13	12	0.889	12.224	132.288	1.559	13.652	12	0.915	only includes tracks that were greater or equal to 10 min cumulative duration
male	I107	38	foraging	12.256	28	27	1.493	10.763	130.804	0.551	8.143	27	2.203	only includes tracks that were greater or equal to 10 min cumulative duration
male	I107	39	foraging	10.085	29	28	1.791	8.294	46.247	0.524	3.441	28	2.776	only includes tracks that were greater or equal to 10 min cumulative duration
male	I107	40	foraging	10.068	14	13	0.69	9.378	152.456	1.082	13.51	13	1.291	only includes tracks that were greater or equal to 10 min cumulative duration
male	I107	41	foraging	10.172	38	37	2.34	7.832	4.272	0.541	2.282	37	3.637	only includes tracks that were greater or equal to 10 min cumulative duration
male	I107	42	foraging	10.018	26	25	1.076	8.942	14.618	0.527	3.174	25	2.496	only includes tracks that were greater or equal to 10 min cumulative duration
male	I107	43	foraging	11.549	13	12	0.614	10.935	158.72	0.529	13.955	12	1.039	only includes tracks that were greater or equal to 10 min cumulative duration
male	I107	44	foraging	10.026	33	32	1.869	8.157	161.415	0.507	6.692	32	3.192	only includes tracks that were greater or equal to 10 min cumulative duration
male	I107	45	travelling	10.032	29	28	1.923	8.109	3.743	0.558	2.723	28	2.791	only includes tracks that were greater or equal to 10 min cumulative duration
male	I107	46	travelling	10.187	26	25	1.552	8.635	11.216	0.599	3.119	25	2.454	only includes tracks that were greater or equal to 10 min cumulative duration
male	I107	48	foraging	10.075	15	14	0.839	9.236	148.703	0.556	11.813	14	1.39	only includes tracks that were greater or equal to 10 min cumulative duration
male	I107	49	foraging	10.237	25	24	1.523	8.714	153.537	0.51	10.016	24	2.344	only includes tracks that were greater or equal to 10 min cumulative duration
male	I107	50	foraging	10.073	19	18	1.067	9.006	161.656	0.564	10.148	18	1.787	only includes tracks that were greater or equal to 10 min cumulative duration
male	I107	51	foraging	10.031	26	25	1.547	8.485	161.662	0.646	8.163	25	2.492	only includes tracks that were greater or equal to 10 min cumulative duration
male	I107	52	foraging	10.116	18	17	1.245	8.871	72.517	1.427	6.462	17	1.68	only includes tracks that were greater or equal to 10 min cumulative duration
male	I107	53	foraging	10.504	23	22	1.915	8.589	3.613	1.08	2.12	22	2.094	only includes tracks that were greater or equal to 10 min cumulative duration
male	I107	54	foraging	10.029	22	21	1.535	8.494	133.861	0.525	7.724	21	2.094	only includes tracks that were greater or equal to 10 min cumulative duration
male	I107	55	foraging	14.928	27	26	2.228	12.7	140.234	0.572	6.773	26	1.742	only includes tracks that were greater or equal to 10 min cumulative duration
male	I107	56	foraging	13.021	26	25	1.962	11.06	136.887	0.85	6.88	25	1.92	only includes tracks that were greater or equal to 10 min cumulative duration
male	I107	57	foraging	10.228	31	30	2.118	8.11	128.44	0.51	6.307	30	2.933	only includes tracks that were greater or equal to 10 min cumulative duration
male	I107	59	travelling	10.199	23	22	1.79	8.409	18.61	0.528	3.435	22	2.157	only includes tracks that were greater or equal to 10 min cumulative duration
male	I107	60	travelling	10.39	22	21	1.74	8.651	6.117	1.57	3.151	21	2.021	only includes tracks that were greater or equal to 10 min cumulative duration
male	I107	61	travelling	10.059	22	21	2.016	8.043	3.848	1.356	2.199	21	2.088	only includes tracks that were greater or equal to 10 min cumulative duration
male	I107	62	resting	10.273	17	16	1.638	8.635	19.476	1.075	4.069	16	1.557	only includes tracks that were greater or equal to 10 min cumulative duration
male	I107	63	resting	11.825	18	17	1.075	10.75	33.922	1.165	5.613	17	1.438	only includes tracks that were greater or equal to 10 min cumulative duration
male	I107	64	resting	10.54	18	17	0.983	9.557	21.954	1.626	4.855	17	1.613	only includes tracks that were greater or equal to 10 min cumulative duration
male	I107	65	resting	10.183	16	15	0.79	9.393	23.206	2.078	5.254	15	1.473	only includes tracks that were greater or equal to 10 min cumulative duration
male	I107	66	resting	10.327	21	20	0.943	9.384	20.609	1.95	4.72	20	1.937	only includes tracks that were greater or equal to 10 min cumulative duration
male	I107	67	foraging	10.942	17	16	0.7	10.243	54.533	2.772	7.257	16	1.462	only includes tracks that were greater or equal to 10 min cumulative duration
male	L87	1	resting	10.68	18	17	0.626	10.053	48.567	0.555	8.104	17	1.592	only includes tracks that were greater or equal to 10 min cumulative duration
male	L87	2	foraging	10.063	16	15	0.502	9.561	94.553	2.214	16.054	15	1.491	only includes tracks that were greater or equal to 10 min cumulative duration
male	L87	3	foraging	10.243	20	19	0.793	9.45	67.358	2.236	7.951	19	1.855	only includes tracks that were greater or equal to 10 min cumulative duration
male	L87	4	foraging	10.021	18	17	0.868	9.154	96.676	1.254	12.778	17	1.696	only includes tracks that were greater or equal to 10 min cumulative duration
male	L87	5	foraging	10.52	22	21	1.324	9.197	120.64	1.074	7.722	21	1.996	only includes tracks that were greater or equal to 10 min cumulative duration
male	L87	6	travelling	10.173	21	20	1.303	8.871	29.428	1.212	3.776	20	1.966	only includes tracks that were greater or equal to 10 min cumulative duration
male	L87	7	travelling	10.203	22	21	1.465	8.738	18.883	1.202	3.466	21	2.058	only includes tracks that were greater or equal to 10 min cumulative duration
male	L87	8	travelling	10.635	20	19	1.347	9.288	5.021	0.537	2.585	19	1.787	only includes tracks that were greater or equal to 10 min cumulative duration
male	L87	9	travelling	10.398	25	24	1.631	8.767	17.786	1.543	2.808	24	2.308	only includes tracks that were greater or equal to 10 min cumulative duration
male	L87	11	travelling	10.18	20	19	1.234	8.946	16.373	1.942	3.509	19	1.866	only includes tracks that were greater or equal to 10 min cumulative duration
male	L87	12	foraging	10.123	21	20	1.392	8.731	51.24	0.579	4.352	20	1.976	only includes tracks that were greater or equal to 10 min cumulative duration
male	L87	13	travelling	10.365	26	25	1.752	8.613	37.581	0.661	3.992	25	2.412	only includes tracks that were greater or equal to 10 min cumulative duration
male	L87	14	travelling	10.279	22	21	1.905	8.373	3.779	0.529	1.903	21	2.043	only includes tracks that were greater or equal to 10 min cumulative duration
male	L87	15	travelling	10.092	19	18	1.51	8.582	7.889	1.133	2.854	18	1.784	only includes tracks that were greater or equal to 10 min cumulative duration
male	L87	16	travelling	10.38	21	20	1.377	9.003	4.772	0.948	2.628	20	1.927	only includes tracks that were greater or equal to 10 min cumulative duration
male	L87	17	travelling	10.192	21	20	1.416	8.776	2.516	0.539	1.926	20	1.962	only includes tracks that were greater or equal to 10 min cumulative duration
male	L87	18	travelling	10.522	21	20	1.417	9.105	23.783	0.533	3.092	20	1.901	only includes tracks that were greater or equal to 10 min cumulative duration
male	L87	19	travelling	10.141	25	24	1.847	8.294	4.547	0.519	2.165	24	2.367	only includes tracks that were greater or equal to 10 min cumulative duration
male	L87	20	travelling	10.696	23	22	1.974	8.722	9.811	1.268	3.137	22	2.057	only includes tracks that were greater or equal to 10 min cumulative duration
male	L87	21	travelling	10.032	20	19	1.173	8.859	9.635	0.651	2.91	19	1.894	only includes tracks that were greater or equal to 10 min cumulative duration
male	L87	22	travelling	10.964	24	23	1.508	9.455	21.698	0.572	3.433	23	2.098	only includes tracks that were greater or equal to 10 min cumulative duration
male	L87	24	travelling	10.147	22	21	1.698	8.45	18.932	0.601	2.631	21	2.069	only includes tracks that were greater or equal to 10 min cumulative duration
male	L87	25	travelling	10.196	27	26	2.162	8.034	15.821	0.537	2.648	26	2.55	only includes tracks that were greater or equal to 10 min cumulative duration
male	L87	27	resting	11.713	19	18	1.724	9.988	13.867	1.183	2.98	18	1.537	only includes tracks that were greater or equal to 10 min cumulative duration
male	L87	28	resting	11.403	16	15	1.176	10.228	37.843	1.877	7.338	15	1.315	only includes tracks that were greater or equal to 10 min cumulative duration
male	L87	29	resting	10.099	19	18	1.406	8.694	19.627	0.565	3.631	18	1.782	only includes tracks that were greater or equal to 10 min cumulative duration
male	L87	30	foraging	10.319	10	9	0.532	9.787	69.785	0.524	12.354	9	0.872	only includes tracks that were greater or equal to 10 min cumulative duration
male	L87	31	foraging	11.017	15	14	1.166	9.852	36.807	0.621	6.156	14	1.271	only includes tracks that were greater or equal to 10 min cumulative duration
male	L87	32	resting	10.02	16	15	1.108	8.912	27.266	1.079	5.081	15	1.497	only includes tracks that were greater or equal to 10 min cumulative duration
male	L87	33	resting	10.03	15	14	0.99	9.04	25.836	1.235	4.943	14	1.396	only includes tracks that were greater or equal to 10 min cumulative duration
male	L87	35	resting	10.17	14	13	0.855	9.314	22.964	0.967	4.505	13	1.278	only includes tracks that were greater or equal to 10 min cumulative duration
male	L87	36	resting	10.611	19	18	1.299	9.311	21.444	0.573	3.209	18	1.696	only includes tracks that were greater or equal to 10 min cumulative duration
male	L87	37	resting	10.093	19	18	1.353	8.74	22.925	0.847	3.512	18	1.783	only includes tracks that were greater or equal to 10 min cumulative duration
male	L87	38	resting	11.165	16	15	1.029	10.136	18.466	1.187	4.592	15	1.343	only includes tracks that were greater or equal to 10 min cumulative duration
male	L87	39	resting	10.005	18	17	1.153	8.852	22.235	0.702	3.974	17	1.699	only includes tracks that were greater or equal to 10 min cumulative duration
male	L87	40	resting	10.088	18	17	1.179	8.908	23.541	0.597	3.771	17	1.685	only includes tracks that were greater or equal to 10 min cumulative duration
male	L87	41	resting	10.503	13	12	0.844	9.66	25.832	0.859	5.6	12	1.142	only includes tracks that were greater or equal to 10 min cumulative duration
male	L87	42	resting	11.613	14	13	0.851	10.762	22.509	1.497	6.311	13	1.119	only includes tracks that were greater or equal to 10 min cumulative duration
male	L87	43	resting	10.117	17	16	0.955	9.162	19.015	0.583	3.897	16	1.582	only includes tracks that were greater or equal to 10 min cumulative duration
male	L87	44	resting	10.392	20	19	1.062	9.33	21.423	1.635	3.558	19	1.828	only includes tracks that were greater or equal to 10 min cumulative duration
male	L87	46	resting	10.031	14	13	0.92	9.111	18.375	1.133	3.937	13	1.296	only includes tracks that were greater or equal to 10 min cumulative duration
male	L87	47	resting	12.231	22	21	0.347	11.884	38.55	0.502	5.256	21	1.717	only includes tracks that were greater or equal to 10 min cumulative duration
male	L87	48	resting	10.108	18	17	0.164	9.945	20.138	0.529	4.118	17	1.682	only includes tracks that were greater or equal to 10 min cumulative duration
male	L87	49	resting	12.871	13	12	0.19	12.681	17.377	0.622	6.077	12	0.932	only includes tracks that were greater or equal to 10 min cumulative duration
male	L87	50	resting	10.153	19	18	0.275	9.878	18.417	0.568	4.527	18	1.773	only includes tracks that were greater or equal to 10 min cumulative duration
male	L88	1	resting	10.187	20	19	1.223	8.964	23.669	1.885	4.96	19	1.865	only includes tracks that were greater or equal to 10 min cumulative duration
male	L88	2	resting	10.378	16	15	0.833	9.545	22.912	2.691	6.459	15	1.445	only includes tracks that were greater or equal to 10 min cumulative duration
male	L88	3	resting	11.326	17	16	0.808	10.518	16.026	3.339	5.563	16	1.413	only includes tracks that were greater or equal to 10 min cumulative duration
male	L88	4	travelling	10.19	21	20	1.101	9.089	7.538	2.422	3.549	20	1.963	only includes tracks that were greater or equal to 10 min cumulative duration
male	L88	5	travelling	10.363	16	15	0.855	9.508	11.471	2.709	4.316	15	1.447	only includes tracks that were greater or equal to 10 min cumulative duration
male	L88	6	travelling	10.427	29	28	1.347	9.08	27.848	0.579	3.798	28	2.685	only includes tracks that were greater or equal to 10 min cumulative duration
male	L88	7	travelling	10.33	23	22	1.005	9.324	12.781	1.072	4.636	22	2.13	only includes tracks that were greater or equal to 10 min cumulative duration
male	L88	8	travelling	10.342	22	21	1.105	9.237	5.537	1.964	3.481	21	2.031	only includes tracks that were greater or equal to 10 min cumulative duration
male	L88	9	travelling	10.064	18	17	1.032	9.031	6.138	2.046	3.266	17	1.689	only includes tracks that were greater or equal to 10 min cumulative duration
male	L88	10	travelling	10.175	21	20	1.117	9.058	6.271	1.339	3.792	20	1.966	only includes tracks that were greater or equal to 10 min cumulative duration
male	L88	12	travelling	10.079	21	20	1.053	9.026	16.147	2.44	3.668	20	1.984	only includes tracks that were greater or equal to 10 min cumulative duration
male	L88	13	resting	11.316	17	16	0.822	10.494	23.106	2.963	6.442	16	1.414	only includes tracks that were greater or equal to 10 min cumulative duration
male	L88	14	travelling	10.494	21	20	0.974	9.521	10.406	3.217	4.148	20	1.906	only includes tracks that were greater or equal to 10 min cumulative duration
male	L88	15	travelling	10.072	20	19	1.011	9.061	5.128	2.932	3.64	19	1.886	only includes tracks that were greater or equal to 10 min cumulative duration
male	L88	16	travelling	10.037	18	17	0.881	9.156	7.481	2.985	3.655	17	1.694	only includes tracks that were greater or equal to 10 min cumulative duration
male	L88	17	travelling	10.219	21	20	1.219	9	5.626	1.903	3.385	20	1.957	only includes tracks that were greater or equal to 10 min cumulative duration
male	L88	18	travelling	10.338	17	16	0.744	9.594	21.123	2.731	5.357	16	1.548	only includes tracks that were greater or equal to 10 min cumulative duration
male	L88	19	travelling	10.099	21	20	1.018	9.081	48.054	1.877	5.049	20	1.98	only includes tracks that were greater or equal to 10 min cumulative duration
male	L88	20	travelling	10.136	17	16	0.809	9.327	12.16	2.062	3.938	16	1.578	only includes tracks that were greater or equal to 10 min cumulative duration
male	L88	21	travelling	11.158	21	20	1.028	10.129	5.368	2.544	3.239	20	1.793	only includes tracks that were greater or equal to 10 min cumulative duration
male	L88	22	travelling	10.152	19	18	0.934	9.218	13.714	2.173	3.938	18	1.773	only includes tracks that were greater or equal to 10 min cumulative duration
male	L88	23	travelling	10.135	21	20	0.957	9.178	14.022	3.234	4.299	20	1.973	only includes tracks that were greater or equal to 10 min cumulative duration
male	L88	24	resting	10.099	17	16	0.743	9.356	19.734	3.438	5.668	16	1.584	only includes tracks that were greater or equal to 10 min cumulative duration
male	L88	25	resting	10.337	16	15	0.703	9.635	25.67	3.475	6.53	15	1.451	only includes tracks that were greater or equal to 10 min cumulative duration
male	L88	26	resting	10.404	16	15	0.641	9.763	16.868	3.664	5.804	15	1.442	only includes tracks that were greater or equal to 10 min cumulative duration
male	L88	27	resting	12.989	18	17	0.707	12.282	23.696	2.981	6.558	17	1.309	only includes tracks that were greater or equal to 10 min cumulative duration
male	L88	28	resting	11.744	16	15	0.68	11.065	26.363	3.008	7.081	15	1.277	only includes tracks that were greater or equal to 10 min cumulative duration
male	L88	29	resting	10.022	13	12	0.562	9.461	25.545	2.925	6.616	12	1.197	only includes tracks that were greater or equal to 10 min cumulative duration
male	L88	30	resting	10.524	9	8	0.35	10.175	22.719	2.656	9.585	8	0.76	only includes tracks that were greater or equal to 10 min cumulative duration
male	L88	31	resting	10.138	13	12	0.562	9.576	33.452	3.024	7.365	12	1.184	only includes tracks that were greater or equal to 10 min cumulative duration
male	L88	32	resting	11.077	12	11	0.552	10.525	20.578	2.921	7.07	11	0.993	only includes tracks that were greater or equal to 10 min cumulative duration
male	L88	33	resting	10.904	14	13	0.677	10.227	20.546	2.834	6.22	13	1.192	only includes tracks that were greater or equal to 10 min cumulative duration
male	L88	34	resting	10.635	13	12	0.552	10.083	22.743	2.829	7.027	12	1.128	only includes tracks that were greater or equal to 10 min cumulative duration
male	L88	35	resting	12.75	16	15	0.742	12.008	20.347	2.704	6.378	15	1.176	only includes tracks that were greater or equal to 10 min cumulative duration
male	L88	36	resting	12.323	13	12	0.554	11.769	19.477	2.989	7.1	12	0.974	only includes tracks that were greater or equal to 10 min cumulative duration
male	L88	37	resting	10.953	16	15	0.638	10.315	25.104	3.002	6.139	15	1.369	only includes tracks that were greater or equal to 10 min cumulative duration
male	L88	38	resting	10.351	13	12	0.613	9.738	20.817	2.741	6.33	12	1.159	only includes tracks that were greater or equal to 10 min cumulative duration
male	L88	39	resting	12.283	12	11	0.491	11.792	19.079	2.778	7.741	11	0.896	only includes tracks that were greater or equal to 10 min cumulative duration
male	L88	41	resting	10.56	13	12	0.501	10.059	17.484	2.925	6.519	12	1.136	only includes tracks that were greater or equal to 10 min cumulative duration
male	L88	42	resting	11.295	16	15	0.574	10.721	16.994	1.64	5.529	15	1.328	only includes tracks that were greater or equal to 10 min cumulative duration
male	L88	43	resting	10.171	14	13	0.619	9.553	16.416	2.755	5.116	13	1.278	only includes tracks that were greater or equal to 10 min cumulative duration
male	L88	44	resting	10.915	13	12	0.466	10.448	20.188	1.578	7.214	12	1.099	only includes tracks that were greater or equal to 10 min cumulative duration
male	L88	45	resting	10.489	18	17	0.77	9.719	17.794	2.693	5.774	17	1.621	only includes tracks that were greater or equal to 10 min cumulative duration
male	L88	46	resting	13.42	17	16	0.539	12.881	23.327	1.544	6.397	16	1.192	only includes tracks that were greater or equal to 10 min cumulative duration
